# Supplementary material for: A genomic and phenotypic investigation of pigeon-adaptive Salmonella
Source: PLoS Pathog. 2025 Mar 17;21(3):e1012992. doi: 10.1371/journal.ppat.1012992 (PMC11957392; doi:10.1371/journal.ppat.1012992)
Supplement: S1 Table — (XLSX) [file ppat.1012992.s006.xlsx]

## Sheet: Sheet1
Table_S1 Biochemical Identification Result
reactants	Result
Indole	-
Urea	-
KCN	-
lysine decarboxylase	+
hydrogen sulfide	+
glucitol	+
mannitol	+
ONPG	+
salicin	-
malonate	+
