# Supplementary material for: A genomic and phenotypic investigation of pigeon-adaptive Salmonella
Source: PLoS Pathog. 2025 Mar 17;21(3):e1012992. doi: 10.1371/journal.ppat.1012992 (PMC11957392; doi:10.1371/journal.ppat.1012992)
Supplement: S2 Table — (XLSX) [file ppat.1012992.s007.xlsx]

## Sheet: Sheet1
Table_S2 Antimicrobial Susceptibility Testing Result (diameter, mm, red background is for resistance, orange background is for mediation)
Isolate	AMP	AMC	CTR	CTX	STR	GEN	KAN	TET	DOX	SIZ	SXT	CHL	FON	MEC	CIP
SAL4364	21	29	33	37	14	26	26	22	20	12	26	27	31	38	32
SAL4365	21	31	32	38	12	28	27	24	18	8	29	28	28	39	31
SAL4366	20	27	31	31	12	26	28	25	19	8	27	28	30	38	34
SAL4367	21	29	31	32	13	27	28	24	17	10	25	30	36	38	33
SAL4368	25	34	25	33	7	29	31	8	11	16	24	32	31	39	30
SAL4369	24	30	35	33	7	26	26	7	7	12	25	32	30	40	27
SAL4370	23	33	35	38	7	30	29	8	10	19	26	32	33	38	29
SAL4371	23	29	32	36	7	28	32	7	7	10	26	32	32	40	29
SAL4372	22	32	34	35	7	30	31	7	7	13	29	33	31	39	29
SAL4373	30	39	38	34	7	30	27	7	7	11	32	36	36	47	30
SAL4374	22	32	33	36	7	29	29	7	7	18	23	31	29	38	27
SAL4375	23	31	32	38	9	28	28	7	10	17	23	34	30	39	26
SAL4376	23	30	34	32	9	27	26	7	7	15	24	31	33	40	29
SAL4377	22	30	33	39	7	27	28	7	7	10	26	30	29	39	27
SAL4378	26	32	33	32	7	32	27	7	7	17	30	31	35	40	35
SAL4379	26	32	35	36	7	33	30	7	7	19	28	34	32	39	30
SAL4380	28	34	37	35	7	33	28	7	7	20	31	34	34	42	29
SAL4381	27	34	39	35	7	28	28	7	7	14	23	30	32	42	31
SAL4383	23	30	36	36	7	27	26	7	7	15	30	30	33	40	29
SAL4386	25	30	36	36	7	30	23	7	7	19	30	29	34	40	38
SAL4388	29	36	38	36	16	27	29	27	22	22	37	35	35	47	37
SAL4389	29	40	36	32	16	28	31	28	27	19	34	37	36	42	35
SAL4390	28	36	36	36	15	26	30	24	26	8	30	34	36	43	37
SAL4391	27	37	37	36	14	28	29	25	27	8	30	36	33	44	36
SAL4392	28	38	37	40	15	27	30	26	28	8	29	36	34	43	36
SAL4393	31	37	40	36	15	26	29	32	25	8	31	34	36	46	37
SAL4394	28	36	38	34	15	24	30	28	26	7	33	36	36	46	38
SAL4395	28	39	38	36	14	27	28	31	26	7	31	34	37	46	39
SAL4396	29	34	36	39	12	27	29	28	26	7	30	32	36	42	38
SAL4397	28	36	39	35	15	27	30	28	26	8	35	36	36	47	38
SAL4398	29	36	37	35	14	28	29	27	25	8	30	35	34	46	36
SAL4399	27	34	38	36	13	27	29	29	24	7	31	32	35	45	32
SAL4400	30	35	38	31	14	28	29	29	26	9	34	35	36	46	38
SAL4401	25	32	35	32	13	27	28	24	27	26	32	35	33	47	37
SAL4402	28	36	33	32	14	24	26	26	27	31	32	36	38	42	38
SAL4403	23	30	33	33	13	21	23	21	21	26	33	32	38	45	33
SAL4404	24	33	33	32	11	25	27	26	25	15	33	38	36	47	39
SAL4405	23	32	35	32	12	24	28	22	23	25	27	31	30	45	32
SAL4406	30	39	38	36	13	26	27	29	32	35	34	38	37	49	40
SAL4407	28	39	40	35	15	28	30	28	28	28	31	38	36	49	37
SAL4408	25	36	36	32	14	28	29	27	26	34	35	34	36	47	37
SAL4410	23	31	32	31	13	23	26	24	24	25	30	32	37	45	35
SAL4411	25	32	32	30	11	24	28	27	27	16	38	30	35	44	40
SAL4412	21	31	35	36	13	24	26	24	23	14	29	28	32	44	32
SAL4413	28	36	38	36	13	24	26	26	28	26	36	34	37	43	37
SAL4414	23	33	33	35	10	24	26	23	22	13	30	31	33	42	33
SAL4415	29	37	39	35	16	25	28	26	29	21	32	40	38	41	38
SAL4416	23	32	33	36	42	27	28	23	24	19	28	29	30	45	33
SAL4417	23	33	33	32	13	16	27	20	24	32	33	32	34	45	34
SAL4418	22	30	34	32	15	22	24	20	21	14	30	36	32	42	35
SAL4419	25	34	36	36	16	28	27	24	25	30	36	33	32	46	34
SAL4420	21	27	32	36	11	24	25	20	22	10	25	32	30	39	32
SAL4421	27	35	38	39	17	27	28	25	27	35	33	36	36	43	40
