# Supplementary material for: A genomic and phenotypic investigation of pigeon-adaptive Salmonella
Source: PLoS Pathog. 2025 Mar 17;21(3):e1012992. doi: 10.1371/journal.ppat.1012992 (PMC11957392; doi:10.1371/journal.ppat.1012992)
Supplement: S3 Table — (XLSX) [file ppat.1012992.s008.xlsx]

## Sheet: Sheet1
Table_S3 STM Whole Genome from Public Database
No.	Search Features	sequencing technology	quantity	Database name	Content of analysis
1	ST19-DT99	NGS	23	EnteroBase	A, B
2	ST19-DT193	NGS	75	EnteroBase	B
3	ST19-DT104	NGS	725	EnteroBase	B
4	ST19	TGS	129	GenBank	A
5	ST128	NGS/TGS	174	EnteroBase	A, B
ST* is sequence type, DT* is phage type.
NGS, Next-generation sequencing; TGS, Third generation sequencing.
A: Spatio-temporal evolutionary analysis, B: comparative genomics analysis.

## Sheet: ST19-DT104
Table_S3 STM Whole Genome from Public Database (ST19-DT104)
Uberstrain	Name	Barcode	Lab Contact	Phage Type	Date Entered	Release Date	Source Niche	Source Type	Source Details	Bio Project ID	Project ID	Collection Year	Continent	Country	Region	Sample ID	Secondary Sample ID	Serovar	Coverage	N50	Length
SAL_EB4334AA	NL_A17	SAL_EB4334AA	M. Achtman	DT104	2020-09-22	2020-09-22	Livestock	Swine	Truck after washing	—	—	2005	Europe	Ireland	—	—	—	Typhimurium	1	4927091	5027260
SAL_FA1762AA	S/19951835	SAL_FA1762AA	D. Brown (Scotland)	104	2016-03-15	2016-09-13	Livestock	Ovine/Goat (Caprinae)	—	—	—	1995	Europe	United Kingdom	Scotland	—	—	Typhimurium	15	95942	4952319
SAL_FA1806AA	S/20003053	SAL_FA1806AA	D. Brown (Scotland)	104	2016-04-15	2016-10-14	Human	Human	—	—	—	2000	Europe	United Kingdom	scotland	—	—	Typhimurium	15	86832	4955783
SAL_FA1757AA	S/20000252	SAL_FA1757AA	D. Brown (Scotland)	104	2016-03-15	2016-09-13	Poultry	Poultry	—	—	—	1999	Europe	United Kingdom	Scotland	—	—	Typhimurium	16	146197	4952712
SAL_FA1768AA	S/19940575	SAL_FA1768AA	D. Brown (Scotland)	104	2016-03-15	2016-09-13	Livestock	Equine	—	—	—	1994	Europe	United Kingdom	Scotland	—	—	Typhimurium	17	129041	4949424
SAL_FA1767AA	S/19940538	SAL_FA1767AA	D. Brown (Scotland)	104	2016-03-15	2016-09-13	Livestock	Equine	—	—	—	1994	Europe	United Kingdom	Scotland	—	—	Typhimurium	18	94700	4952314
SAL_JA0049AA	S/20170147	SAL_JA0049AA	D. Brown (Scotland)	DT104	2017-06-08	2017-12-11	—	—	—	—	—	—	Europe	United Kingdom	Scotland	—	—	Typhimurium	19	38577	4764416
SAL_FA1817AA	S/19943160	SAL_FA1817AA	D. Brown (Scotland)	104	2016-03-16	2016-09-14	Human	Human	—	—	—	1994	Europe	United Kingdom	Scotland	—	—	Typhimurium	20	150113	4956263
SAL_WA3013AA	NL_R64	SAL_WA3013AA	M. Achtman	DT104b	2019-03-23	2019-03-23	Livestock	Swine	Pig	PRJEB20997	ERP023216	2005	Europe	Ireland	—	SAMEA5039516	ERS2851260	Typhimurium	20	178314	4980787
SAL_FA1790AA	S/19984292	SAL_FA1790AA	D. Brown (Scotland)	104	2016-03-15	2016-09-13	Livestock	Bovine	—	—	—	1998	Europe	United Kingdom	Scotland	—	—	Typhimurium	24	140582	4902019
SAL_FA1763AA	S/19941305	SAL_FA1763AA	D. Brown (Scotland)	104	2016-03-15	2016-09-13	Livestock	Ovine/Goat (Caprinae)	—	—	—	1994	Europe	United Kingdom	Scotland	—	—	Typhimurium	25	109147	4954457
SAL_FA1803AA	S/19903364	SAL_FA1803AA	D. Brown (Scotland)	104	2016-03-16	2016-09-14	Human	Human	—	—	—	1990	Europe	United Kingdom	Scotland	—	—	Typhimurium	25	128282	4955995
SAL_FA1804AA	S/19922230	SAL_FA1804AA	D. Brown (Scotland)	104	2016-03-16	2016-09-14	Human	Human	—	—	—	1992	Europe	United Kingdom	Scotland	—	—	Typhimurium	25	117398	4877636
SAL_FA1816AA	S/19933788	SAL_FA1816AA	D. Brown (Scotland)	104	2016-03-16	2016-09-14	Livestock	Bovine	—	—	—	1993	Europe	United Kingdom	Scotland	—	—	Typhimurium	25	94665	4954910
SAL_FA1764AA	S/19931931	SAL_FA1764AA	D. Brown (Scotland)	104	2016-03-15	2016-09-13	Livestock	Bovine	—	—	—	1993	Europe	United Kingdom	Scotland	—	—	Typhimurium	26	124460	5033873
SAL_FA1808AA	S/19947292	SAL_FA1808AA	D. Brown (Scotland)	104	2016-03-16	2016-09-14	Human	Human	—	—	—	1994	Europe	United Kingdom	Scotland	—	—	Typhimurium	27	92084	4954192
SAL_FA1781AA	S/19941366	SAL_FA1781AA	D. Brown (Scotland)	104	2016-03-15	2016-09-13	Livestock	Ovine/Goat (Caprinae)	—	—	—	1994	Europe	United Kingdom	Scotland	—	—	Typhimurium	30	102034	5011635
SAL_FA1783AA	S/19941861	SAL_FA1783AA	D. Brown (Scotland)	104	2016-03-15	2016-09-13	Livestock	Bovine	—	—	—	1994	Europe	United Kingdom	Scotland	—	—	Typhimurium	30	113636	4957932
SAL_IA1877AA	S/20031116-1	SAL_IA1877AA	D. Brown (Scotland)	DT104	2017-01-23	2017-07-28	Wild Animal	Primate	—	—	—	2003	Europe	United Kingdom	Scotland	—	—	Typhimurium	30	223067	4976776
SAL_FA1771AA	S/19943433	SAL_FA1771AA	D. Brown (Scotland)	104	2016-03-15	2016-09-13	Livestock	Bovine	—	—	—	1994	Europe	United Kingdom	Scotland	—	—	Typhimurium	32	97305	4953520
SAL_FA1786AA	S/19943225	SAL_FA1786AA	D. Brown (Scotland)	104	2016-03-15	2016-09-13	Livestock	Bovine	—	—	—	1994	Europe	United Kingdom	Scotland	—	—	Typhimurium	32	94059	4954733
SAL_IA1876AA	S/20030672-1	SAL_IA1876AA	D. Brown (Scotland)	DT104	2017-01-23	2017-07-28	Livestock	Bovine	—	—	—	2003	Europe	United Kingdom	Scotland	—	—	Typhimurium	33	223065	4893614
SAL_FA1807AA	S/19991990	SAL_FA1807AA	D. Brown (Scotland)	104	2016-04-15	2016-10-14	Human	Human	—	—	—	1999	Europe	United Kingdom	Scotland	—	—	Typhimurium	35	93860	4955026
SAL_FA1814AA	S/19992071	SAL_FA1814AA	D. Brown (Scotland)	104	2016-03-16	2016-09-14	Human	Human	—	—	—	1999	Europe	United Kingdom	Scotland	—	—	Typhimurium	36	126191	4957400
SAL_FA1818AA	S/19966020	SAL_FA1818AA	D. Brown (Scotland)	104	2016-03-16	2016-09-14	Human	Human	—	—	—	1996	Europe	United Kingdom	Scotland	—	—	Typhimurium	36	99494	4953529
SAL_PA0118AA	0506M71893	SAL_PA0118AA	M. Achtman	104	2018-04-05	2018-10-09	Human	Human	human	PRJEB39546	ERP123079	2005	Europe	Denmark	—	SAMEA7129772	ERS4890272	Typhimurium	36	176877	5004642
SAL_FA1759AA	S/19947328	SAL_FA1759AA	D. Brown (Scotland)	104	2016-03-15	2016-09-13	Livestock	Bovine	—	—	—	1994	Europe	United Kingdom	Scotland	—	—	Typhimurium	37	66402	4953617
SAL_FA1761AA	S/19955854	SAL_FA1761AA	D. Brown (Scotland)	104	2016-03-15	2016-09-13	Livestock	Bovine	—	—	—	1995	Europe	United Kingdom	Scotland	—	—	Typhimurium	39	125617	4956431
SAL_FA1801AA	S/20031116	SAL_FA1801AA	D. Brown (Scotland)	104	2016-03-16	2016-09-14	Wild Animal	Primate	Zoo	—	—	2003	Europe	United Kingdom	Scotland	—	—	Typhimurium	39	99709	4948661
SAL_FA1795AA	S/19983951	SAL_FA1795AA	D. Brown (Scotland)	104	2016-03-15	2016-09-13	Livestock	Bovine	—	—	—	1998	Europe	United Kingdom	Scotland	—	—	Typhimurium	40	105559	4948490
SAL_FA1799AA	S/19991902	SAL_FA1799AA	D. Brown (Scotland)	104	2016-03-16	2016-09-14	Livestock	Bovine	—	—	—	1999	Europe	United Kingdom	Scotland	—	—	Typhimurium	40	104408	4955129
SAL_FA1805AA	S/19922227	SAL_FA1805AA	D. Brown (Scotland)	104	2016-03-16	2016-09-14	Human	Human	—	—	—	1992	Europe	United Kingdom	Scotland	—	—	Typhimurium	40	128643	4915515
SAL_FA1789AA	S/19965593	SAL_FA1789AA	D. Brown (Scotland)	104	2016-03-15	2016-09-13	Livestock	Bovine	—	—	—	1996	Europe	United Kingdom	Scotland	—	—	Typhimurium	42	120178	5044598
SAL_FA6461AA	MS130531	SAL_FA6461AA	Mohammed	DT104b	2016-05-11	2016-11-09	—	—	—	—	—	2000	—	—	—	—	—	Typhimurium	43	172777	4953656
SAL_FA1785AA	S/19974757	SAL_FA1785AA	D. Brown (Scotland)	104	2016-03-15	2016-09-13	Livestock	Bovine	—	—	—	1997	Europe	United Kingdom	Scotland	—	—	Typhimurium	45	154743	4971071
SAL_IA1881AA	S/20003053-1	SAL_IA1881AA	D. Brown (Scotland)	DT104	2017-01-23	2017-07-28	Human	Human	—	—	—	2000	Europe	United Kingdom	Scotland	—	—	Typhimurium	45	223067	4988465
SAL_FA1784AA	S/19965336	SAL_FA1784AA	D. Brown (Scotland)	104	2016-03-15	2016-09-13	Livestock	Bovine	—	—	—	1996	Europe	United Kingdom	Scotland	—	—	Typhimurium	46	149313	4971658
SAL_FA1813AA	S/19965152	SAL_FA1813AA	D. Brown (Scotland)	104	2016-03-16	2016-09-14	Human	Human	—	—	—	1996	Europe	United Kingdom	Scotland	—	—	Typhimurium	46	128355	4974884
SAL_FA1772AA	S/19960919	SAL_FA1772AA	D. Brown (Scotland)	104	2016-03-15	2016-09-13	Livestock	Bovine	—	—	—	1996	Europe	United Kingdom	Scotland	—	—	Typhimurium	47	121403	4970569
SAL_FA1810AA	S/19973158	SAL_FA1810AA	D. Brown (Scotland)	104	2016-03-16	2016-09-14	Livestock	Bovine	—	—	—	1997	Europe	United Kingdom	Scotland	—	—	Typhimurium	47	106914	4934904
SAL_LA3087AA	IR_2164	SAL_LA3087AA	M. Achtman	104	2017-09-08	2018-10-09	Human	Human	—	PRJEB20997	ERP023216	2005	Europe	Czech Republic	—	SAMEA104138435	ERS1797453	Typhimurium	47	238718	4989364
SAL_FA1766AA	S/19960590	SAL_FA1766AA	D. Brown (Scotland)	104	2016-03-15	2016-09-13	Livestock	Bovine	—	—	—	1996	Europe	United Kingdom	Scotland	—	—	Typhimurium	48	174127	4978138
SAL_FA1770AA	S/19941125	SAL_FA1770AA	D. Brown (Scotland)	104	2016-03-15	2016-09-13	Livestock	Bovine	—	—	—	1994	Europe	United Kingdom	Scotland	—	—	Typhimurium	48	172274	4970559
SAL_SA1606AA	AH_98/4301	SAL_SA1606AA	M. Achtman	DT104	2018-08-15	2018-10-09	Human	Human	—	PRJEB20997	ERP023216	1998	Europe	Northern Ireland	Northern Ireland	SAMEA6514673	ERS4279096	Typhimurium	48	201853	4980767
SAL_FA1802AA	S/19981157	SAL_FA1802AA	D. Brown (Scotland)	104	2017-02-27	2017-09-01	Livestock	Bovine	—	—	—	1998	Europe	United Kingdom	Scotland	—	—	Typhimurium	49	223067	4972555
SAL_LA2943AA	0902F68358	SAL_LA2943AA	M. Achtman	104	2017-09-08	2018-10-09	Human	Human	—	PRJEB20997	ERP023216	2009	Europe	Denmark	—	SAMEA104138258	ERS1797276	Typhimurium	49	223686	4981254
SAL_LA2457AA	IR_8E1	SAL_LA2457AA	M. Achtman	104	2017-09-08	2018-10-09	Livestock	Swine	—	PRJEB20997	ERP023216	2001	Europe	Czech Republic	—	SAMEA104280138	ERS1905116	Typhimurium	50	223685	4977903
SAL_JA0050AA	Q7-1-19965593	SAL_JA0050AA	D. Brown (Scotland)	DT104	2017-06-08	2017-12-11	Laboratory	Laboratory	—	—	—	—	Europe	United Kingdom	Scotland	—	—	Typhimurium	50	223067	5070771
SAL_SA5592AA	MC_08-1142	SAL_SA5592AA	M. Achtman	DT104b	2018-09-14	2018-10-09	Human	Human	—	PRJEB20997	ERP023216	2008	Europe	Ireland	—	SAMEA6514948	ERS4279370	Typhimurium	50	257546	4985935
SAL_FA1793AA	S/19981442	SAL_FA1793AA	D. Brown (Scotland)	104	2016-03-15	2016-09-13	Livestock	Bovine	—	—	—	1998	Europe	United Kingdom	Scotland	—	—	Typhimurium	51	149871	4982456
SAL_LA1936AA	0403H80327	SAL_LA1936AA	M. Achtman	104	2017-09-07	2018-10-09	Human	Human	—	PRJEB20997	ERP023216	2004	Europe	Denmark	—	SAMEA104279776	ERS1904754	Typhimurium	51	214437	4985321
SAL_LA2095AA	P5378840	SAL_LA2095AA	M. Achtman	DT104	2017-09-07	2018-10-09	Human	Human	—	PRJEB20997	ERP023216	2001	Europe	England	England	SAMEA104279955	ERS1904933	Typhimurium	51	223067	5022770
SAL_SA5093AA	DP_A63	SAL_SA5093AA	M. Achtman	DT104	2018-09-14	2018-10-09	Livestock	Swine	—	PRJEB20997	ERP023216	2005	Europe	Ireland	—	SAMEA6514949	ERS4279371	Typhimurium	51	225811	4983983
SAL_FA1760AA	S/20030672	SAL_FA1760AA	D. Brown (Scotland)	104	2016-03-15	2016-09-13	Livestock	Bovine	—	—	—	2003	Europe	United Kingdom	Scotland	—	—	Typhimurium	52	174778	4894264
SAL_FA1794AA	S/19981443	SAL_FA1794AA	D. Brown (Scotland)	104	2016-03-15	2016-09-13	Livestock	Bovine	—	—	—	1998	Europe	United Kingdom	Scotland	—	—	Typhimurium	52	149334	4973949
SAL_SA5579AA	MC_08-0714	SAL_SA5579AA	M. Achtman	DT104	2018-09-14	2018-10-09	Human	Human	—	PRJEB20997	ERP023216	2008	Europe	Ireland	—	SAMEA6514921	ERS4279343	Typhimurium	52	225811	4978934
SAL_SA5560AA	MC_08-0024	SAL_SA5560AA	M. Achtman	DT104b	2018-09-14	2018-10-09	Human	Human	—	PRJEB20997	ERP023216	2008	Europe	Ireland	—	SAMEA6514947	ERS4279369	Typhimurium	52	225811	4932886
SAL_LA2105AA	0309H38591	SAL_LA2105AA	M. Achtman	104	2017-09-07	2018-10-09	Human	Human	—	PRJEB20997	ERP023216	2003	Europe	Denmark	—	SAMEA104279968	ERS1904946	Typhimurium	53	225812	4981638
SAL_LA2456AA	IR_9047	SAL_LA2456AA	M. Achtman	104	2017-09-08	2018-10-09	Wild Animal	Avian	Pigeon	PRJEB20997	ERP023216	1996	Europe	Czech Republic	—	SAMEA104280137	ERS1905115	Typhimurium	53	204653	5037521
SAL_FA1769AA	S/19941121	SAL_FA1769AA	D. Brown (Scotland)	104	2016-03-15	2016-09-13	Livestock	Bovine	—	—	—	1994	Europe	United Kingdom	Scotland	—	—	Typhimurium	54	176935	4974612
SAL_LA2846AA	0901R11195	SAL_LA2846AA	M. Achtman	104b	2017-09-08	2018-10-09	Human	Human	—	PRJEB20997	ERP023216	2009	Europe	Denmark	—	SAMEA104138125	ERS1797143	Typhimurium	54	223067	4984942
SAL_HA4862AA	MS160154	SAL_HA4862AA	NSSLRL	DT104	2016-11-25	2017-05-30	Human	Human	—	—	—	2016	Europe	Ireland	—	—	—	Typhimurium	54	225781	4937071
SAL_WA3044AA	NL_I11	SAL_WA3044AA	M. Achtman	DT104b	2019-03-23	2019-03-23	Livestock	Swine	—	PRJEB20997	ERP023216	2006	Europe	Ireland	—	SAMEA5039451	ERS2851195	Typhimurium	54	196625	4989956
SAL_FA1812AA	S/19960661	SAL_FA1812AA	D. Brown (Scotland)	104	2016-03-16	2016-09-14	Poultry	Poultry	—	—	—	1996	Europe	United Kingdom	Scotland	—	—	Typhimurium	55	126370	4964857
SAL_FA1815AA	S/19973501	SAL_FA1815AA	D. Brown (Scotland)	104	2016-03-16	2016-09-14	Human	Human	—	—	—	1997	Europe	United Kingdom	Scotland	—	—	Typhimurium	55	71366	4946053
SAL_LA2385AA	IR_144/2	SAL_LA2385AA	M. Achtman	104	2017-09-08	2018-10-09	Livestock	Bovine	Slaughter	PRJEB20997	ERP023216	2004	Europe	Czech Republic	—	SAMEA104280060	ERS1905038	Typhimurium	55	212146	4984545
SAL_LA2723AA	0711R8959	SAL_LA2723AA	M. Achtman	104	2017-09-08	2018-10-09	Human	Human	—	PRJEB20997	ERP023216	2007	Europe	Denmark	—	SAMEA104138150	ERS1797168	Typhimurium	55	223067	4972328
SAL_LA2738AA	0809M61786	SAL_LA2738AA	M. Achtman	104	2017-09-08	2018-10-09	Human	Human	—	PRJEB20997	ERP023216	2008	Europe	Denmark	—	SAMEA104138255	ERS1797273	Typhimurium	55	238673	4980766
SAL_LA2847AA	0812F55726	SAL_LA2847AA	M. Achtman	104	2017-09-08	2018-10-09	Human	Human	—	PRJEB20997	ERP023216	2008	Europe	Denmark	—	SAMEA104138126	ERS1797144	Typhimurium	55	225812	4937220
SAL_LA2953AA	0906W21110	SAL_LA2953AA	M. Achtman	104	2017-09-08	2018-10-09	Human	Human	—	PRJEB20997	ERP023216	2009	Europe	Denmark	—	SAMEA104138276	ERS1797294	Typhimurium	55	225812	4980436
SAL_LA3041AA	0807R9758	SAL_LA3041AA	M. Achtman	104	2017-09-08	2018-10-09	Human	Human	—	PRJEB20997	ERP023216	2008	Europe	Denmark	—	SAMEA104138377	ERS1797395	Typhimurium	55	225812	4980592
SAL_LA3085AA	1006M53063	SAL_LA3085AA	M. Achtman	104	2017-09-08	2018-10-09	Human	Human	—	PRJEB20997	ERP023216	2010	Europe	Denmark	—	SAMEA104138433	ERS1797451	Typhimurium	55	257549	4973607
SAL_SA5079AA	JE_843	SAL_SA5079AA	M. Achtman	DT104	2018-09-14	2018-10-09	Food	Food	—	PRJEB20997	ERP023216	2006	Europe	Ireland	—	SAMEA6514936	ERS4279358	Typhimurium	55	225811	4937199
SAL_SA5081AA	JE_1407	SAL_SA5081AA	M. Achtman	DT104b	2018-09-14	2018-10-09	Food	Food	Food	PRJEB20997	ERP023216	2006	Europe	Ireland	—	SAMEA6514911	ERS4279334	Typhimurium	55	223068	4987962
SAL_SA5595AA	MC_08-1184	SAL_SA5595AA	M. Achtman	DT104b	2018-09-14	2018-10-09	Human	Human	—	PRJEB20997	ERP023216	2008	Europe	Ireland	—	SAMEA6514891	ERS4279314	Typhimurium	55	225808	4987023
SAL_LA2461AA	IR_129/0	SAL_LA2461AA	M. Achtman	104	2017-09-08	2018-10-09	Livestock	Swine	—	PRJEB20997	ERP023216	2003	Europe	Czech Republic	—	SAMEA104280142	ERS1905120	Typhimurium	56	225812	4943275
SAL_LA2860AA	1005S39279	SAL_LA2860AA	M. Achtman	104	2017-09-08	2018-10-09	Human	Human	—	PRJEB20997	ERP023216	2010	Europe	Denmark	—	SAMEA104138144	ERS1797162	Typhimurium	56	225812	4981409
SAL_LA2982AA	0501R6197	SAL_LA2982AA	M. Achtman	104	2017-09-08	2018-10-09	Human	Human	—	PRJEB20997	ERP023216	2005	Europe	Denmark	—	SAMEA104138310	ERS1797328	Typhimurium	56	204653	5068597
SAL_LA3124AA	IR_2082	SAL_LA3124AA	M. Achtman	104	2017-09-08	2018-10-09	Human	Human	—	PRJEB20997	ERP023216	2005	Europe	Czech Republic	—	SAMEA104138511	ERS1797529	Typhimurium	56	225812	4980252
SAL_SA1374AA	DP_A47	SAL_SA1374AA	M. Achtman	DT104	2018-08-15	2018-10-09	Livestock	Swine	—	PRJEB20997	ERP023216	2005	Europe	Ireland	—	SAMEA6514650	ERS4279073	Typhimurium	56	225811	4983700
SAL_SA1611AA	AH_98/4320	SAL_SA1611AA	M. Achtman	DT104	2018-08-15	2018-10-09	Human	Human	—	PRJEB20997	ERP023216	1998	Europe	Northern Ireland	Northern Ireland	SAMEA6514586	ERS4279009	Typhimurium	56	225811	4982322
SAL_SA5069AA	JE_428-1	SAL_SA5069AA	M. Achtman	DT104	2018-09-14	2018-10-09	Food	Food	—	PRJEB20997	ERP023216	2006	Europe	Ireland	—	SAMEA6514919	ERS4279341	Typhimurium	56	225811	4944577
SAL_SA5080AA	JE_1363	SAL_SA5080AA	M. Achtman	DT104	2018-09-14	2018-10-09	Food	Food	—	PRJEB20997	ERP023216	2006	Europe	Ireland	—	SAMEA6514917	ERS4279340	Typhimurium	56	225811	4937803
SAL_SA5552AA	MC_07-0981	SAL_SA5552AA	M. Achtman	DT104	2018-09-14	2018-10-09	Human	Human	—	PRJEB20997	ERP023216	2007	Europe	Ireland	—	SAMEA6514875	ERS4279298	Typhimurium	56	257545	4988503
SAL_SA5044AA	NL_R36	SAL_SA5044AA	M. Achtman	DT104b	2018-09-14	2018-10-09	Livestock	Swine	Pig	PRJEB20997	ERP023216	2005	Europe	Ireland	—	SAMEA6515396	ERS4279818	Typhimurium	56	225810	4992479
SAL_LA2378AA	IR_142/5	SAL_LA2378AA	M. Achtman	104	2017-09-08	2018-10-09	Livestock	Bovine	Cattle	PRJEB20997	ERP023216	2004	Europe	Czech Republic	—	SAMEA104280053	ERS1905031	Typhimurium	57	225812	4979339
SAL_LA2381AA	0306R5125	SAL_LA2381AA	M. Achtman	104	2017-09-08	2018-10-09	Human	Human	—	PRJEB20997	ERP023216	2003	Europe	Denmark	—	SAMEA104280056	ERS1905034	Typhimurium	57	225933	4970794
SAL_LA2459AA	IR_142/1	SAL_LA2459AA	M. Achtman	104	2017-09-08	2018-10-09	Companion Animal	Feline	—	PRJEB20997	ERP023216	2004	Europe	Czech Republic	—	SAMEA104280140	ERS1905118	Typhimurium	57	204653	4982763
SAL_LA2749AA	0501R6198	SAL_LA2749AA	M. Achtman	104	2017-09-08	2018-10-09	Human	Human	—	PRJEB20997	ERP023216	2005	Europe	Denmark	—	SAMEA104138349	ERS1797367	Typhimurium	57	225812	4972171
SAL_LA3140AA	IR_2101	SAL_LA3140AA	M. Achtman	104	2017-09-08	2018-10-09	Human	Human	—	PRJEB20997	ERP023216	2005	Europe	Czech Republic	—	SAMEA104138504	ERS1797522	Typhimurium	57	225812	4939671
SAL_SA5073AA	JE_1170	SAL_SA5073AA	M. Achtman	DT104b	2018-09-14	2018-10-09	Food	Food	—	PRJEB20997	ERP023216	2006	Europe	Ireland	—	SAMEA6514953	ERS4279375	Typhimurium	57	223067	4980971
SAL_SA5074AA	JE_1470	SAL_SA5074AA	M. Achtman	DT104b	2018-09-14	2018-10-09	Food	Food	—	PRJEB20997	ERP023216	2006	Europe	Ireland	—	SAMEA6514912	ERS4279335	Typhimurium	57	225811	5078501
SAL_SA5078AA	JE_4660	SAL_SA5078AA	M. Achtman	DT104b	2018-09-14	2018-10-09	Food	Food	—	PRJEB20997	ERP023216	2006	Europe	Ireland	—	SAMEA6514944	ERS4279366	Typhimurium	57	204650	4989263
SAL_SA5563AA	MC_08-0030	SAL_SA5563AA	M. Achtman	DT104b	2018-09-14	2018-10-09	Human	Human	—	PRJEB20997	ERP023216	2008	Europe	Ireland	—	SAMEA6514941	ERS4279363	Typhimurium	57	214224	4944105
SAL_LA2012AA	0406R5725	SAL_LA2012AA	M. Achtman	104	2017-09-07	2018-10-09	Human	Human	—	PRJEB20997	ERP023216	2004	Europe	Denmark	—	SAMEA104279865	ERS1904843	Typhimurium	58	225812	4982614
SAL_LA2748AA	1101M39846	SAL_LA2748AA	M. Achtman	104	2017-09-08	2018-10-09	Human	Human	—	PRJEB20997	ERP023216	2011	Europe	Denmark	—	SAMEA104138333	ERS1797351	Typhimurium	58	225812	4981372
SAL_LA2899AA	0712R8990	SAL_LA2899AA	M. Achtman	104	2017-09-08	2018-10-09	Human	Human	—	PRJEB20997	ERP023216	2007	Europe	Denmark	—	SAMEA104138195	ERS1797213	Typhimurium	58	223068	4973653
SAL_IA9087AA	S/19955854-1	SAL_IA9087AA	D. Brown (Scotland)	DT104	2017-03-20	2017-09-22	—	—	—	—	—	—	—	—	—	—	—	Typhimurium	58	223068	4984473
SAL_LA2083AA	H041700149	SAL_LA2083AA	M. Achtman	DT104	2017-09-07	2018-10-09	Human	Human	—	PRJEB20997	ERP023216	2004	Europe	England	England	SAMEA104279937	ERS1904915	Typhimurium	58	225812	4981640
SAL_SA1441AA	H041040309	SAL_SA1441AA	M. Achtman	DT104	2018-08-15	2018-10-09	Human	Human	—	PRJEB20997	ERP023216	2004	Europe	England	England	SAMEA6514437	ERS4278860	Typhimurium	58	225812	4954159
SAL_SA5576AA	MC_08-0651	SAL_SA5576AA	M. Achtman	DT104	2018-09-14	2018-10-09	Human	Human	—	PRJEB20997	ERP023216	2008	Europe	Ireland	—	SAMEA6514939	ERS4279361	Typhimurium	58	225694	4980624
SAL_SA5577AA	MC_08-0677	SAL_SA5577AA	M. Achtman	DT104	2018-09-14	2018-10-09	Human	Human	—	PRJEB20997	ERP023216	2008	Europe	Ireland	—	SAMEA6514907	ERS4279330	Typhimurium	58	225811	4980936
SAL_SA5580AA	MC_08-0715	SAL_SA5580AA	M. Achtman	DT104	2018-09-14	2018-10-09	Human	Human	—	PRJEB20997	ERP023216	2008	Europe	Ireland	—	SAMEA6514914	ERS4279337	Typhimurium	58	257732	4980072
SAL_SA5583AA	MC_08-0763	SAL_SA5583AA	M. Achtman	DT104	2018-09-14	2018-10-09	Human	Human	—	PRJEB20997	ERP023216	2008	Europe	Ireland	—	SAMEA6514897	ERS4279320	Typhimurium	58	259320	4981318
SAL_WA3127AA	1114/04	SAL_WA3127AA	M. Achtman	DT104	2019-03-23	2019-03-23	Poultry	Poultry	—	PRJEB20997	ERP023216	2004	Europe	Ireland	—	SAMEA5039491	ERS2851235	Typhimurium	58	257733	5030073
SAL_SA5077AA	JE_4657	SAL_SA5077AA	M. Achtman	DT104b	2018-09-14	2018-10-09	Food	Food	—	PRJEB20997	ERP023216	2006	Europe	Ireland	—	SAMEA6514935	ERS4279357	Typhimurium	58	225990	4988981
SAL_SA5082AA	JE_2408	SAL_SA5082AA	M. Achtman	DT104b	2018-09-14	2018-10-09	Food	Food	—	PRJEB20997	ERP023216	2006	Europe	Ireland	—	SAMEA6514903	ERS4279326	Typhimurium	58	225811	4979896
SAL_SA5559AA	MC_08-0021	SAL_SA5559AA	M. Achtman	DT104b	2018-09-14	2018-10-09	Human	Human	—	PRJEB20997	ERP023216	2008	Europe	Ireland	—	SAMEA6514889	ERS4279312	Typhimurium	58	225811	4985594
SAL_FA1780AA	S/19910118	SAL_FA1780AA	D. Brown (Scotland)	104	2016-03-15	2016-09-13	Livestock	Bovine	—	—	—	1991	Europe	United Kingdom	Scotland	—	—	Typhimurium	59	124923	4934387
SAL_FA1782AA	S/19930556	SAL_FA1782AA	D. Brown (Scotland)	104	2016-03-15	2016-09-13	Livestock	Bovine	—	—	—	1993	Europe	United Kingdom	Scotland	—	—	Typhimurium	59	156829	5091429
SAL_LA2840AA	1008M68104	SAL_LA2840AA	M. Achtman	104	2017-09-08	2018-10-09	Human	Human	—	PRJEB20997	ERP023216	2010	Europe	Denmark	—	SAMEA104138116	ERS1797134	Typhimurium	59	223065	4984505
SAL_LA3083AA	1009F51179	SAL_LA3083AA	M. Achtman	104	2017-09-08	2018-10-09	Human	Human	—	PRJEB20997	ERP023216	2010	Europe	Denmark	—	SAMEA104138431	ERS1797449	Typhimurium	59	205118	4980377
SAL_SA5092AA	DP_A53	SAL_SA5092AA	M. Achtman	DT104	2018-09-14	2018-10-09	Livestock	Swine	—	PRJEB20997	ERP023216	2005	Europe	Ireland	—	SAMEA6514945	ERS4279367	Typhimurium	59	211934	4983727
SAL_SA5511AA	MC_06-0114	SAL_SA5511AA	M. Achtman	DT104	2018-09-14	2018-10-09	Human	Human	—	PRJEB20997	ERP023216	2006	Europe	Ireland	—	SAMEA6515402	ERS4279824	Typhimurium	59	223067	4980919
SAL_SA1481AA	JE_S09-002422	SAL_SA1481AA	M. Achtman	DT104b	2018-08-15	2018-10-09	Livestock	Swine	—	PRJEB20997	ERP023216	2009	Europe	Ireland	—	SAMEA6514616	ERS4279039	Typhimurium	59	225808	4986949
SAL_SA5075AA	JE_1480	SAL_SA5075AA	M. Achtman	DT104b	2018-09-14	2018-10-09	Food	Food	—	PRJEB20997	ERP023216	2006	Europe	Ireland	—	SAMEA6514905	ERS4279328	Typhimurium	59	225811	4979177
SAL_SA5076AA	JE_3481	SAL_SA5076AA	M. Achtman	DT104b	2018-09-14	2018-10-09	Food	Food	—	PRJEB20997	ERP023216	2006	Europe	Ireland	—	SAMEA6514896	ERS4279319	Typhimurium	59	225811	4979208
SAL_SA5380AA	AH_06/8974	SAL_SA5380AA	M. Achtman	DT104b	2018-09-14	2018-10-09	Human	Human	—	PRJEB20997	ERP023216	2006	Europe	Northern Ireland	Northern Ireland	SAMEA6515235	ERS4279657	Typhimurium	59	257729	4986638
SAL_FA1792AA	S/19960663	SAL_FA1792AA	D. Brown (Scotland)	104	2016-03-15	2016-09-13	Poultry	Poultry	—	—	—	1996	Europe	United Kingdom	Scotland	—	—	Typhimurium	60	172409	4985002
SAL_LA2848AA	0712R8999	SAL_LA2848AA	M. Achtman	104	2017-09-08	2018-10-09	Human	Human	—	PRJEB20997	ERP023216	2007	Europe	Denmark	—	SAMEA104138129	ERS1797147	Typhimurium	60	257366	4980032
SAL_LA2978AA	0906M41394	SAL_LA2978AA	M. Achtman	104	2017-09-08	2018-10-09	Human	Human	—	PRJEB20997	ERP023216	2009	Europe	Denmark	—	SAMEA104138306	ERS1797324	Typhimurium	60	257733	4973344
SAL_LA3078AA	0707M66306	SAL_LA3078AA	M. Achtman	104	2017-09-08	2018-10-09	Human	Human	—	PRJEB20997	ERP023216	2007	Europe	Denmark	—	SAMEA104138422	ERS1797440	Typhimurium	60	225812	4981707
SAL_SA1598AA	AH_98/4272	SAL_SA1598AA	M. Achtman	DT104	2018-08-15	2018-10-09	Human	Human	—	PRJEB20997	ERP023216	1998	Europe	Northern Ireland	Northern Ireland	SAMEA6514617	ERS4279040	Typhimurium	60	225811	4980745
SAL_SA5070AA	JE_3479	SAL_SA5070AA	M. Achtman	DT104	2018-09-14	2018-10-09	Food	Food	—	PRJEB20997	ERP023216	2006	Europe	Ireland	—	SAMEA6514880	ERS4279303	Typhimurium	60	225811	4984219
SAL_SA1367AA	NL_R35	SAL_SA1367AA	M. Achtman	DT104b	2018-08-15	2018-10-09	Livestock	Swine	Pig	PRJEB20997	ERP023216	2005	Europe	Ireland	—	SAMEA6514664	ERS4279087	Typhimurium	60	225811	4991715
SAL_SA5037AA	NL_R18	SAL_SA5037AA	M. Achtman	DT104b	2018-09-14	2018-10-09	Livestock	Swine	Pig	PRJEB20997	ERP023216	2005	Europe	Ireland	—	SAMEA6515434	ERS4279856	Typhimurium	60	257733	4981187
SAL_LA1942AA	0406M75857	SAL_LA1942AA	M. Achtman	104	2017-09-07	2018-10-09	Human	Human	—	PRJEB20997	ERP023216	2004	Europe	Denmark	—	SAMEA104279783	ERS1904761	Typhimurium	61	225812	4982175
SAL_LA2399AA	IR_F8323	SAL_LA2399AA	M. Achtman	104	2017-09-08	2018-10-09	Food	ND/Others	Food	PRJEB20997	ERP023216	2000	Europe	Czech Republic	—	SAMEA104280074	ERS1905052	Typhimurium	61	224089	4938038
SAL_LA2415AA	IR_8E4	SAL_LA2415AA	M. Achtman	104	2017-09-08	2018-10-09	Human	Human	—	PRJEB20997	ERP023216	2000	Europe	Czech Republic	—	SAMEA104280090	ERS1905068	Typhimurium	61	223037	4966822
SAL_LA2434AA	IR_110/3	SAL_LA2434AA	M. Achtman	104	2017-09-08	2018-10-09	Livestock	Swine	—	PRJEB20997	ERP023216	2001	Europe	Czech Republic	—	SAMEA104280112	ERS1905090	Typhimurium	61	225812	4982671
SAL_LA2918AA	0811F47927	SAL_LA2918AA	M. Achtman	104	2017-09-08	2018-10-09	Human	Human	—	PRJEB20997	ERP023216	2008	Europe	Denmark	—	SAMEA104138225	ERS1797243	Typhimurium	61	225812	4937815
SAL_LA2984AA	1001R12503	SAL_LA2984AA	M. Achtman	104	2017-09-08	2018-10-09	Human	Human	—	PRJEB20997	ERP023216	2010	Europe	Denmark	—	SAMEA104138312	ERS1797330	Typhimurium	61	225812	4984461
SAL_LA2925AA	0804R9313	SAL_LA2925AA	M. Achtman	104b	2017-09-08	2018-10-09	Human	Human	—	PRJEB20997	ERP023216	2008	Europe	Denmark	—	SAMEA104138235	ERS1797253	Typhimurium	61	223067	4986230
SAL_LA2049AA	P5372472	SAL_LA2049AA	M. Achtman	DT104	2017-09-07	2018-10-09	Human	Human	—	PRJEB20997	ERP023216	2001	Europe	England	England	SAMEA104279902	ERS1904880	Typhimurium	61	204379	5002489
SAL_SA5598AA	MC_08-1226	SAL_SA5598AA	M. Achtman	DT104	2018-09-14	2018-10-09	Human	Human	—	PRJEB20997	ERP023216	2008	Europe	Ireland	—	SAMEA6514927	ERS4279349	Typhimurium	61	257733	4981253
SAL_WA3068AA	CK_95/00014475	SAL_WA3068AA	M. Achtman	DT104	2019-03-23	2019-03-23	Wild Animal	Reptile	Snake	PRJEB20997	ERP023216	1995	Europe	Austria	—	SAMEA5039203	ERS2850947	Typhimurium	61	223067	5009184
SAL_SA5052AA	NL_R62	SAL_SA5052AA	M. Achtman	DT104b	2018-09-14	2018-10-09	Livestock	Swine	Pig	PRJEB20997	ERP023216	2005	Europe	Ireland	—	SAMEA6515139	ERS4279561	Typhimurium	61	257734	4992621
SAL_SA5327AA	JM_08/25	SAL_SA5327AA	M. Achtman	DT104b	2018-09-14	2018-10-09	Human	Human	—	PRJEB20997	ERP023216	2008	Europe	Northern Ireland	Northern Ireland	SAMEA6515470	ERS4279892	Typhimurium	61	257549	4994623
SAL_LA2021AA	0407W50946	SAL_LA2021AA	M. Achtman	104	2017-09-07	2018-10-09	Human	Human	—	PRJEB20997	ERP023216	2004	Europe	Denmark	—	SAMEA104279874	ERS1904852	Typhimurium	62	225812	4942329
SAL_LA2382AA	IR_9132	SAL_LA2382AA	M. Achtman	104	2017-09-08	2018-10-09	Livestock	Swine	—	PRJEB20997	ERP023216	1996	Europe	Czech Republic	—	SAMEA104280057	ERS1905035	Typhimurium	62	204653	4983083
SAL_LA2394AA	IR_139/1	SAL_LA2394AA	M. Achtman	104	2017-09-08	2018-10-09	Livestock	Swine	—	PRJEB20997	ERP023216	2004	Europe	Czech Republic	—	SAMEA104280069	ERS1905047	Typhimurium	62	225812	4938392
SAL_LA2424AA	IR_140/3	SAL_LA2424AA	M. Achtman	104	2017-09-08	2018-10-09	Livestock	Bovine	Cattle	PRJEB20997	ERP023216	2004	Europe	Czech Republic	—	SAMEA104280101	ERS1905079	Typhimurium	62	257733	4974958
SAL_LA2448AA	IR_108/0	SAL_LA2448AA	M. Achtman	104	2017-09-08	2018-10-09	Environment	ND/Others	Environment	PRJEB20997	ERP023216	2001	Europe	Czech Republic	—	SAMEA104280128	ERS1905106	Typhimurium	62	222531	4939437
SAL_LA2786AA	IR_2258	SAL_LA2786AA	M. Achtman	104	2017-09-08	2018-10-09	Human	Human	—	PRJEB20997	ERP023216	2005	Europe	Czech Republic	—	SAMEA104138534	ERS1797552	Typhimurium	62	225812	4983747
SAL_LA3005AA	0911M2008	SAL_LA3005AA	M. Achtman	104	2017-09-08	2018-10-09	Human	Human	—	PRJEB20997	ERP023216	2009	Europe	Denmark	—	SAMEA104138336	ERS1797354	Typhimurium	62	214460	4981306
SAL_SA1642AA	JM_01/07	SAL_SA1642AA	M. Achtman	DT104	2018-08-15	2018-10-09	Human	Human	—	PRJEB20997	ERP023216	2001	Europe	Northern Ireland	Northern Ireland	SAMEA6514609	ERS4279032	Typhimurium	62	225811	4997775
SAL_SA5013AA	NL_I20	SAL_SA5013AA	M. Achtman	DT104b	2018-09-14	2018-10-09	Livestock	Swine	—	PRJEB20997	ERP023216	2006	Europe	Ireland	—	SAMEA6515394	ERS4279816	Typhimurium	62	225811	4991116
SAL_SA5033AA	NL_R5	SAL_SA5033AA	M. Achtman	DT104b	2018-09-14	2018-10-09	Livestock	Swine	Pig	PRJEB20997	ERP023216	2005	Europe	Ireland	—	SAMEA6515426	ERS4279848	Typhimurium	62	286938	4990235
SAL_SA5049AA	NL_R57	SAL_SA5049AA	M. Achtman	DT104b	2018-09-14	2018-10-09	Livestock	Swine	Pig	PRJEB20997	ERP023216	2005	Europe	Ireland	—	SAMEA6515099	ERS4279521	Typhimurium	62	257734	4993250
SAL_SA5098AA	DP_J23	SAL_SA5098AA	M. Achtman	DT104b	2018-09-14	2018-10-09	Livestock	Swine	—	PRJEB20997	ERP023216	2006	Europe	Ireland	—	SAMEA6515140	ERS4279562	Typhimurium	62	225811	4990529
SAL_SA5192AA	JE_S09-001058	SAL_SA5192AA	M. Achtman	DT104b	2018-09-14	2018-10-09	Food	Bovine	—	PRJEB20997	ERP023216	2009	Europe	Ireland	—	SAMEA6515234	ERS4279656	Typhimurium	62	257549	4977822
SAL_LA2090AA	0401M47253	SAL_LA2090AA	M. Achtman	104	2017-09-07	2018-10-09	Human	Human	—	PRJEB20997	ERP023216	2004	Europe	Denmark	—	SAMEA104279950	ERS1904928	Typhimurium	63	223066	4982513
SAL_LA2922AA	1012H9102	SAL_LA2922AA	M. Achtman	104	2017-09-08	2018-10-09	Human	Human	—	PRJEB20997	ERP023216	2010	Europe	Denmark	—	SAMEA104138230	ERS1797248	Typhimurium	63	225812	4988290
SAL_LA2924AA	0811R10987	SAL_LA2924AA	M. Achtman	104	2017-09-08	2018-10-09	Human	Human	—	PRJEB20997	ERP023216	2008	Europe	Denmark	—	SAMEA104138234	ERS1797252	Typhimurium	63	225812	4929391
SAL_LA2995AA	0806R9477	SAL_LA2995AA	M. Achtman	104	2017-09-08	2018-10-09	Human	Human	—	PRJEB20997	ERP023216	2008	Europe	Denmark	—	SAMEA104138325	ERS1797343	Typhimurium	63	225810	4967944
SAL_SA1202AA	1520/04	SAL_SA1202AA	M. Achtman	DT104	2018-08-15	2018-10-09	Poultry	Avian	—	PRJEB20997	ERP023216	2004	Europe	Ireland	—	SAMEA6514655	ERS4279078	Typhimurium	63	225811	4981153
SAL_SA5055AA	NL_O3	SAL_SA5055AA	M. Achtman	DT104	2018-09-14	2018-10-09	Livestock	Swine	Pig	PRJEB20997	ERP023216	2006	Europe	Ireland	—	SAMEA6515090	ERS4279512	Typhimurium	63	225811	4954102
SAL_SA5087AA	DP_A60	SAL_SA5087AA	M. Achtman	DT104	2018-09-14	2018-10-09	Livestock	Swine	—	PRJEB20997	ERP023216	2005	Europe	Ireland	—	SAMEA6515093	ERS4279515	Typhimurium	63	225811	4983586
SAL_SA5091AA	DP_A49	SAL_SA5091AA	M. Achtman	DT104	2018-09-14	2018-10-09	Livestock	Swine	—	PRJEB20997	ERP023216	2005	Europe	Ireland	—	SAMEA6515116	ERS4279538	Typhimurium	63	225811	4983304
SAL_SA1366AA	NL_R28	SAL_SA1366AA	M. Achtman	DT104b	2018-08-15	2018-10-09	Livestock	Swine	Pig	PRJEB20997	ERP023216	2005	Europe	Ireland	—	SAMEA6514656	ERS4279079	Typhimurium	63	225811	4990752
SAL_SA1586AA	AH_03/7508	SAL_SA1586AA	M. Achtman	DT104b	2018-08-15	2018-10-09	Human	Human	—	PRJEB20997	ERP023216	2003	Europe	Northern Ireland	Northern Ireland	SAMEA6514593	ERS4279016	Typhimurium	63	225811	4986935
SAL_SA5045AA	NL_R37	SAL_SA5045AA	M. Achtman	DT104b	2018-09-14	2018-10-09	Livestock	Swine	Pig	PRJEB20997	ERP023216	2005	Europe	Ireland	—	SAMEA6515138	ERS4279560	Typhimurium	63	225811	4990795
SAL_LA2066AA	IR_F8538	SAL_LA2066AA	M. Achtman	104	2017-09-07	2018-10-09	Poultry	Poultry	—	PRJEB20997	ERP023216	2000	Europe	Czech Republic	—	SAMEA104279920	ERS1904898	Typhimurium	64	223067	5089465
SAL_LA2169AA	0312W75370	SAL_LA2169AA	M. Achtman	104	2017-09-07	2018-10-09	Human	Human	—	PRJEB20997	ERP023216	2003	Europe	Denmark	—	SAMEA104280043	ERS1905021	Typhimurium	64	225812	4979372
SAL_LA2438AA	IR_129/6	SAL_LA2438AA	M. Achtman	104	2017-09-08	2018-10-09	Livestock	Swine	—	PRJEB20997	ERP023216	2003	Europe	Czech Republic	—	SAMEA104280117	ERS1905095	Typhimurium	64	225812	4980859
SAL_NA6710AA	0907R11745	SAL_NA6710AA	M. Achtman	104	2018-01-25	2018-10-09	Human	Human	—	PRJEB20997	ERP023216	2009	Europe	Denmark	—	SAMEA104280296	ERS1905274	Typhimurium	64	223067	4985838
SAL_NA6725AA	0610R7689	SAL_NA6725AA	M. Achtman	104	2018-01-25	2018-10-09	Human	Human	—	PRJEB20997	ERP023216	2006	Europe	Denmark	—	SAMEA104280329	ERS1905307	Typhimurium	64	225806	4961144
SAL_SA1209AA	334/04	SAL_SA1209AA	M. Achtman	DT104	2018-08-15	2018-10-09	—	—	—	PRJEB20997	ERP023216	2004	Europe	Ireland	—	SAMEA6514590	ERS4279013	Typhimurium	64	225811	4981339
SAL_SA1622AA	AH_98/4358	SAL_SA1622AA	M. Achtman	DT104	2018-08-15	2018-10-09	Human	Human	—	PRJEB20997	ERP023216	1998	Europe	Northern Ireland	Northern Ireland	SAMEA6514624	ERS4279047	Typhimurium	64	223061	4980921
SAL_SA5089AA	DP_A43	SAL_SA5089AA	M. Achtman	DT104	2018-09-14	2018-10-09	Livestock	Swine	—	PRJEB20997	ERP023216	2005	Europe	Ireland	—	SAMEA6515100	ERS4279522	Typhimurium	64	225811	4983102
SAL_SA5090AA	DP_A45	SAL_SA5090AA	M. Achtman	DT104	2018-09-14	2018-10-09	Livestock	Swine	—	PRJEB20997	ERP023216	2005	Europe	Ireland	—	SAMEA6515111	ERS4279533	Typhimurium	64	225811	4984045
SAL_SA5051AA	NL_R61	SAL_SA5051AA	M. Achtman	DT104b	2018-09-14	2018-10-09	Livestock	Swine	Pig	PRJEB20997	ERP023216	2005	Europe	Ireland	—	SAMEA6515131	ERS4279553	Typhimurium	64	225811	4993772
SAL_SA5203AA	JE_S09-001134	SAL_SA5203AA	M. Achtman	DT104b	2018-09-14	2018-10-09	—	—	—	PRJEB20997	ERP023216	2009	Europe	Ireland	—	SAMEA6515170	ERS4279592	Typhimurium	64	225811	4987336
SAL_SA5590AA	MC_08-1091	SAL_SA5590AA	M. Achtman	DT104b	2018-09-14	2018-10-09	Human	Human	—	PRJEB20997	ERP023216	2008	Europe	Ireland	—	SAMEA6514869	ERS4279292	Typhimurium	64	225811	4923520
SAL_LA2039AA	0304R5036	SAL_LA2039AA	M. Achtman	104	2017-09-07	2018-10-09	Human	Human	—	PRJEB20997	ERP023216	2003	Europe	Denmark	—	SAMEA104279892	ERS1904870	Typhimurium	65	225812	4992802
SAL_LA2116AA	0311W67382	SAL_LA2116AA	M. Achtman	104	2017-09-07	2018-10-09	Human	Human	—	PRJEB20997	ERP023216	2003	Europe	Denmark	—	SAMEA104279979	ERS1904957	Typhimurium	65	225812	4993040
SAL_LA2172AA	0408F45709	SAL_LA2172AA	M. Achtman	104	2017-09-07	2018-10-09	Human	Human	—	PRJEB20997	ERP023216	2004	Europe	Denmark	—	SAMEA104280047	ERS1905025	Typhimurium	65	259504	4939747
SAL_LA2376AA	IR_8E2	SAL_LA2376AA	M. Achtman	104	2017-09-08	2018-10-09	Wild Animal	Avian	—	PRJEB20997	ERP023216	2001	Europe	Czech Republic	—	SAMEA104280051	ERS1905029	Typhimurium	65	223037	4975519
SAL_LA2432AA	IR_120/9	SAL_LA2432AA	M. Achtman	104	2017-09-08	2018-10-09	Wild Animal	Avian	—	PRJEB20997	ERP023216	2002	Europe	Czech Republic	—	SAMEA104280110	ERS1905088	Typhimurium	65	222778	4946304
SAL_LA2518AA	IR_2130	SAL_LA2518AA	M. Achtman	104	2017-09-08	2018-10-09	Human	Human	—	PRJEB20997	ERP023216	2005	Europe	Czech Republic	—	SAMEA104280224	ERS1905202	Typhimurium	65	225812	4982258
SAL_LA2813AA	IR_2028	SAL_LA2813AA	M. Achtman	104	2017-09-08	2018-10-09	Human	Human	—	PRJEB20997	ERP023216	2005	Europe	Czech Republic	—	SAMEA104138561	ERS1797579	Typhimurium	65	225812	4939362
SAL_LA2898AA	1004H14818	SAL_LA2898AA	M. Achtman	104	2017-09-08	2018-10-09	Human	Human	—	PRJEB20997	ERP023216	2010	Europe	Denmark	—	SAMEA104138194	ERS1797212	Typhimurium	65	225812	4984135
SAL_LA2163AA	0309S62711	SAL_LA2163AA	M. Achtman	104b	2017-09-07	2018-10-09	Human	Human	—	PRJEB20997	ERP023216	2003	Europe	Denmark	—	SAMEA104280036	ERS1905014	Typhimurium	65	222914	5090562
SAL_SA1228AA	1197/06	SAL_SA1228AA	M. Achtman	DT104	2018-08-15	2018-10-09	Poultry	Avian	—	PRJEB20997	ERP023216	2006	Europe	Ireland	—	SAMEA6514648	ERS4279071	Typhimurium	65	225811	4981899
SAL_SA1373AA	DP_A54	SAL_SA1373AA	M. Achtman	DT104	2018-08-15	2018-10-09	Livestock	Swine	—	PRJEB20997	ERP023216	2005	Europe	Ireland	—	SAMEA6514659	ERS4279082	Typhimurium	65	225811	4983285
SAL_SA5136AA	NL_A15	SAL_SA5136AA	M. Achtman	DT104	2018-09-14	2018-10-09	Livestock	Swine	Pig	PRJEB20997	ERP023216	2005	Europe	Ireland	—	SAMEA6514871	ERS4279294	Typhimurium	65	225990	4988614
SAL_SA5035AA	NL_R9	SAL_SA5035AA	M. Achtman	DT104b	2018-09-14	2018-10-09	Livestock	Swine	Pig	PRJEB20997	ERP023216	2005	Europe	Ireland	—	SAMEA6515096	ERS4279518	Typhimurium	65	257733	4991647
SAL_SA5047AA	NL_R39	SAL_SA5047AA	M. Achtman	DT104b	2018-09-14	2018-10-09	Livestock	Swine	Pig	PRJEB20997	ERP023216	2005	Europe	Ireland	—	SAMEA6515059	ERS4279481	Typhimurium	65	257733	4990583
SAL_SA5099AA	DP_J30	SAL_SA5099AA	M. Achtman	DT104b	2018-09-14	2018-10-09	Livestock	Swine	—	PRJEB20997	ERP023216	2006	Europe	Ireland	—	SAMEA6515086	ERS4279508	Typhimurium	65	225811	4982322
SAL_SA5101AA	DP_J26	SAL_SA5101AA	M. Achtman	DT104b	2018-09-14	2018-10-09	Livestock	Swine	—	PRJEB20997	ERP023216	2006	Europe	Ireland	—	SAMEA6515070	ERS4279492	Typhimurium	65	225811	4991417
SAL_JA7206AA	10-2-20170294	SAL_JA7206AA	D. Brown (Scotland)	104	2017-05-30	2017-12-02	Livestock	Bovine	—	—	—	2017	Europe	United Kingdom	Scotland	—	—	Typhimurium	66	225812	4981633
SAL_LA2745AA	0808R10233	SAL_LA2745AA	M. Achtman	104	2017-09-08	2018-10-09	Human	Human	—	PRJEB20997	ERP023216	2008	Europe	Denmark	—	SAMEA104138286	ERS1797304	Typhimurium	66	225812	4974158
SAL_PA0119AA	0508R6747	SAL_PA0119AA	M. Achtman	104b	2018-04-05	2018-10-09	Human	Human	human	PRJEB39546	ERP123079	2005	Europe	Denmark	—	SAMEA7129701	ERS4890201	Typhimurium	66	204642	4985720
SAL_LA2022AA	P535396/0	SAL_LA2022AA	M. Achtman	DT104	2017-09-07	2018-10-09	Human	Human	—	PRJEB20997	ERP023216	2001	Europe	England	England	SAMEA104279875	ERS1904853	Typhimurium	66	259504	4936804
SAL_LA2081AA	H043180249	SAL_LA2081AA	M. Achtman	DT104	2017-09-07	2018-10-09	Human	Human	—	PRJEB20997	ERP023216	2004	Europe	England	England	SAMEA104279935	ERS1904913	Typhimurium	66	225812	4973527
SAL_SA1206AA	1115/04	SAL_SA1206AA	M. Achtman	DT104	2018-08-15	2018-10-09	Poultry	Avian	—	PRJEB20997	ERP023216	2004	Europe	Ireland	—	SAMEA6514630	ERS4279053	Typhimurium	66	225811	4984839
SAL_SA1341AA	NL_B14	SAL_SA1341AA	M. Achtman	DT104	2018-08-15	2018-10-09	Livestock	Swine	—	PRJEB20997	ERP023216	2005	Europe	Ireland	—	SAMEA6514772	ERS4279195	Typhimurium	66	257549	4982103
SAL_SA1599AA	AH_98/4275	SAL_SA1599AA	M. Achtman	DT104	2018-08-15	2018-10-09	Human	Human	—	PRJEB20997	ERP023216	1998	Europe	Northern Ireland	Northern Ireland	SAMEA6514643	ERS4279066	Typhimurium	66	225811	4981173
SAL_SA5054AA	NL_O2	SAL_SA5054AA	M. Achtman	DT104	2018-09-14	2018-10-09	Livestock	Swine	Pig	PRJEB20997	ERP023216	2006	Europe	Ireland	—	SAMEA6515083	ERS4279505	Typhimurium	66	257732	4953909
SAL_SA5086AA	DP_A58	SAL_SA5086AA	M. Achtman	DT104	2018-09-14	2018-10-09	Livestock	Swine	—	PRJEB20997	ERP023216	2005	Europe	Ireland	—	SAMEA6515085	ERS4279507	Typhimurium	66	225811	4982966
SAL_SA5034AA	NL_R8	SAL_SA5034AA	M. Achtman	DT104b	2018-09-14	2018-10-09	Livestock	Swine	Pig	PRJEB20997	ERP023216	2005	Europe	Ireland	—	SAMEA6515088	ERS4279510	Typhimurium	66	225811	4991341
SAL_SA5102AA	DP_J27	SAL_SA5102AA	M. Achtman	DT104b	2018-09-14	2018-10-09	Livestock	Swine	—	PRJEB20997	ERP023216	2006	Europe	Ireland	—	SAMEA6515124	ERS4279546	Typhimurium	66	225811	4978023
SAL_WA2895AA	NL_I12	SAL_WA2895AA	M. Achtman	DT104b	2019-03-23	2019-03-23	Livestock	Swine	—	PRJEB20997	ERP023216	2006	Europe	Ireland	—	SAMEA5039459	ERS2851203	Typhimurium	66	257733	4990777
SAL_LA2391AA	IR_9093	SAL_LA2391AA	M. Achtman	104	2017-09-08	2018-10-09	Livestock	Swine	—	PRJEB20997	ERP023216	1996	Europe	Czech Republic	—	SAMEA104280066	ERS1905044	Typhimurium	67	223067	4980391
SAL_LA2396AA	IR_119/6	SAL_LA2396AA	M. Achtman	104	2017-09-08	2018-10-09	Livestock	Bovine	Cattle	PRJEB20997	ERP023216	2002	Europe	Czech Republic	—	SAMEA104280071	ERS1905049	Typhimurium	67	214085	4912911
SAL_LA2401AA	IR_130/2	SAL_LA2401AA	M. Achtman	104	2017-09-08	2018-10-09	Livestock	Bovine	Cattle	PRJEB20997	ERP023216	2003	Europe	Czech Republic	—	SAMEA104280076	ERS1905054	Typhimurium	67	213623	4951843
SAL_LA2407AA	IR_9065	SAL_LA2407AA	M. Achtman	104	2017-09-08	2018-10-09	Livestock	Bovine	Cattle	PRJEB20997	ERP023216	1996	Europe	Czech Republic	—	SAMEA104280082	ERS1905060	Typhimurium	67	225812	4982202
SAL_LA2412AA	IR_120/0	SAL_LA2412AA	M. Achtman	104	2017-09-08	2018-10-09	Livestock	Bovine	Cattle	PRJEB20997	ERP023216	2002	Europe	Czech Republic	—	SAMEA104280087	ERS1905065	Typhimurium	67	225812	4956236
SAL_LA2417AA	IR_130/8	SAL_LA2417AA	M. Achtman	104	2017-09-08	2018-10-09	Livestock	Swine	—	PRJEB20997	ERP023216	2003	Europe	Czech Republic	—	SAMEA104280092	ERS1905070	Typhimurium	67	204653	4939604
SAL_LA2419AA	IR_138/8	SAL_LA2419AA	M. Achtman	104	2017-09-08	2018-10-09	Livestock	Bovine	Cattle	PRJEB20997	ERP023216	2004	Europe	Czech Republic	—	SAMEA104280094	ERS1905072	Typhimurium	67	257733	4975336
SAL_NA6698AA	0703R7982	SAL_NA6698AA	M. Achtman	104	2018-01-25	2018-10-09	Human	Human	—	PRJEB20997	ERP023216	2007	Europe	Denmark	—	SAMEA104280280	ERS1905258	Typhimurium	67	225812	4973294
SAL_YA5137AA	JM_03/58	SAL_YA5137AA	M. Achtman	DT104	2019-07-25	2019-07-25	Human	Human	—	PRJEB20997	ERP023216	2003	Europe	Northern Ireland	Northern Ireland	SAMEA5670995	ERS3475001	Typhimurium	67	204650	4977312
SAL_SA1368AA	NL_R66	SAL_SA1368AA	M. Achtman	DT104b	2018-08-15	2018-10-09	Livestock	Swine	Pig	PRJEB20997	ERP023216	2005	Europe	Ireland	—	SAMEA6514642	ERS4279065	Typhimurium	67	225811	4993700
SAL_SA5046AA	NL_R38	SAL_SA5046AA	M. Achtman	DT104b	2018-09-14	2018-10-09	Livestock	Swine	Pig	PRJEB20997	ERP023216	2005	Europe	Ireland	—	SAMEA6515145	ERS4279567	Typhimurium	67	225811	4991517
SAL_SA5202AA	JE_S09-001133	SAL_SA5202AA	M. Achtman	DT104b	2018-09-14	2018-10-09	—	—	—	PRJEB20997	ERP023216	2009	Europe	Ireland	—	SAMEA6515175	ERS4279597	Typhimurium	67	225811	4987721
SAL_SA5250AA	JE_S09-002420	SAL_SA5250AA	M. Achtman	DT104b	2018-09-14	2018-10-09	Livestock	Swine	—	PRJEB20997	ERP023216	2009	Europe	Ireland	—	SAMEA6515230	ERS4279652	Typhimurium	67	225811	4986722
SAL_SA5328AA	JM_08/31	SAL_SA5328AA	M. Achtman	DT104b	2018-09-14	2018-10-09	Human	Human	—	PRJEB20997	ERP023216	2008	Europe	Northern Ireland	Northern Ireland	SAMEA6515236	ERS4279658	Typhimurium	67	225811	5126211
SAL_SA5610AA	SE04/154	SAL_SA5610AA	M. Achtman	DT104b	2018-09-14	2018-10-09	Livestock	Swine	Pork	PRJEB20997	ERP023216	2005	Europe	Northern Ireland	Northern Ireland	SAMEA6514878	ERS4279301	Typhimurium	67	223068	4994122
SAL_LA2420AA	IR_110/5	SAL_LA2420AA	M. Achtman	104	2017-09-08	2018-10-09	Livestock	Swine	—	PRJEB20997	ERP023216	2001	Europe	Czech Republic	—	SAMEA104280096	ERS1905074	Typhimurium	68	223067	4982578
SAL_LA2759AA	0809R10405	SAL_LA2759AA	M. Achtman	104	2017-09-08	2018-10-09	Human	Human	—	PRJEB20997	ERP023216	2008	Europe	Denmark	—	SAMEA104138455	ERS1797473	Typhimurium	68	225812	4972740
SAL_FA5746AA	MS150005	SAL_FA5746AA	NSSLRL	DT104	2016-05-16	2016-11-14	Human	Human	—	—	—	2015	Europe	Ireland	—	—	—	Typhimurium	68	166449	4970837
SAL_LA2069AA	P5360540	SAL_LA2069AA	M. Achtman	DT104	2017-09-07	2018-10-09	Human	Human	—	PRJEB20997	ERP023216	2001	Europe	England	England	SAMEA104279923	ERS1904901	Typhimurium	68	225712	4990190
SAL_SA1207AA	1176/04	SAL_SA1207AA	M. Achtman	DT104	2018-08-15	2018-10-09	Poultry	Avian	—	PRJEB20997	ERP023216	2004	Europe	Ireland	—	SAMEA6514582	ERS4279005	Typhimurium	68	225811	4981533
SAL_SA5194AA	JE_S09-001062	SAL_SA5194AA	M. Achtman	DT104	2018-09-14	2018-10-09	Food	Bovine	Beef	PRJEB20997	ERP023216	2009	Europe	Ireland	—	SAMEA6515212	ERS4279634	Typhimurium	68	211935	4980830
SAL_SA5556AA	MC_07-1132	SAL_SA5556AA	M. Achtman	DT104	2018-09-14	2018-10-09	Human	Human	—	PRJEB20997	ERP023216	2007	Europe	Ireland	—	SAMEA6514874	ERS4279297	Typhimurium	68	225811	4985353
SAL_LA2076AA	H041340240	SAL_LA2076AA	M. Achtman	DT104b	2017-09-07	2018-10-09	Human	Human	—	PRJEB20997	ERP023216	2004	Europe	England	England	SAMEA104279930	ERS1904908	Typhimurium	68	223067	5000013
SAL_SA5071AA	JE_1123	SAL_SA5071AA	M. Achtman	DT104b	2018-09-14	2018-10-09	Food	Food	—	PRJEB20997	ERP023216	2006	Europe	Ireland	—	SAMEA6514872	ERS4279295	Typhimurium	68	225811	4992726
SAL_SA5120AA	DP_T62	SAL_SA5120AA	M. Achtman	DT104b	2018-09-14	2018-10-09	Livestock	Swine	—	PRJEB20997	ERP023216	2006	Europe	Ireland	—	SAMEA6515091	ERS4279513	Typhimurium	68	257733	4984666
SAL_SA5198AA	JE_S09-001068	SAL_SA5198AA	M. Achtman	DT104b	2018-09-14	2018-10-09	Livestock	Swine	—	PRJEB20997	ERP023216	2009	Europe	Ireland	—	SAMEA6515237	ERS4279659	Typhimurium	68	257956	4986215
SAL_SA5383AA	AH_06/9040	SAL_SA5383AA	M. Achtman	DT104b	2018-09-14	2018-10-09	Human	Human	—	PRJEB20997	ERP023216	2006	Europe	Northern Ireland	Northern Ireland	SAMEA6515205	ERS4279627	Typhimurium	68	223068	5103344
SAL_LA2453AA	IR_117/8	SAL_LA2453AA	M. Achtman	104	2017-09-08	2018-10-09	Livestock	Swine	—	PRJEB20997	ERP023216	2002	Europe	Czech Republic	—	SAMEA104280133	ERS1905111	Typhimurium	69	225812	4989677
SAL_PA0186AA	0508R6804	SAL_PA0186AA	M. Achtman	104	2018-04-05	2018-10-09	Human	Human	human	PRJEB39546	ERP123079	2005	Europe	Denmark	—	SAMEA7129683	ERS4890183	Typhimurium	69	172402	5021846
SAL_LA2441AA	0408R5870	SAL_LA2441AA	M. Achtman	104b	2017-09-08	2018-10-09	Human	Human	—	PRJEB20997	ERP023216	2004	Europe	Denmark	—	SAMEA104280120	ERS1905098	Typhimurium	69	204652	4990860
SAL_IA9088AA	S/19981443-1	SAL_IA9088AA	D. Brown (Scotland)	DT104	2017-03-20	2017-09-22	—	—	—	—	—	—	—	—	—	—	—	Typhimurium	69	225812	4994263
SAL_SA1203AA	1519/04	SAL_SA1203AA	M. Achtman	DT104	2018-08-15	2018-10-09	Poultry	Avian	—	PRJEB20997	ERP023216	2004	Europe	Ireland	—	SAMEA6514607	ERS4279030	Typhimurium	69	225811	4981621
SAL_SA1229AA	1199/06	SAL_SA1229AA	M. Achtman	DT104	2018-08-15	2018-10-09	Poultry	Avian	—	PRJEB20997	ERP023216	2006	Europe	Ireland	—	SAMEA6514746	ERS4279169	Typhimurium	69	257733	4980899
SAL_SA1640AA	AH_99/5231	SAL_SA1640AA	M. Achtman	DT104	2018-08-15	2018-10-09	Human	Human	—	PRJEB20997	ERP023216	1999	Europe	Northern Ireland	Northern Ireland	SAMEA6514611	ERS4279034	Typhimurium	69	224948	4980983
SAL_SA5021AA	NL_ZZ37	SAL_SA5021AA	M. Achtman	DT104	2018-09-14	2018-10-09	Livestock	Swine	Pig	PRJEB20997	ERP023216	2005	Europe	Ireland	—	SAMEA6515221	ERS4279643	Typhimurium	69	270399	4944542
SAL_SA5088AA	DP_A68	SAL_SA5088AA	M. Achtman	DT104	2018-09-14	2018-10-09	Livestock	Swine	—	PRJEB20997	ERP023216	2005	Europe	Ireland	—	SAMEA6515094	ERS4279516	Typhimurium	69	225811	4983524
SAL_SA5014AA	NL_I21	SAL_SA5014AA	M. Achtman	DT104b	2018-09-14	2018-10-09	Livestock	Swine	—	PRJEB20997	ERP023216	2006	Europe	Ireland	—	SAMEA6515033	ERS4279455	Typhimurium	69	257956	4991319
SAL_SA5042AA	NL_R31	SAL_SA5042AA	M. Achtman	DT104b	2018-09-14	2018-10-09	Livestock	Swine	Pig	PRJEB20997	ERP023216	2005	Europe	Ireland	—	SAMEA6515114	ERS4279536	Typhimurium	69	225811	4989503
SAL_SA5050AA	NL_R58	SAL_SA5050AA	M. Achtman	DT104b	2018-09-14	2018-10-09	Livestock	Swine	Pig	PRJEB20997	ERP023216	2005	Europe	Ireland	—	SAMEA6515107	ERS4279529	Typhimurium	69	257734	4992834
SAL_LA2398AA	IR_114/8	SAL_LA2398AA	M. Achtman	104	2017-09-08	2018-10-09	Livestock	Bovine	Cattle	PRJEB20997	ERP023216	2002	Europe	Czech Republic	—	SAMEA104280073	ERS1905051	Typhimurium	70	222778	4954803
SAL_LA2427AA	0311R5481	SAL_LA2427AA	M. Achtman	104	2017-09-08	2018-10-09	Human	Human	Human	PRJEB34027	ERP116872	2003	Europe	Denmark	—	SAMEA5867105	ERS3655597	Typhimurium	70	225811	4972991
SAL_LA2451AA	IR_144/8	SAL_LA2451AA	M. Achtman	104	2017-09-08	2018-10-09	Livestock	Swine	—	PRJEB20997	ERP023216	2004	Europe	Czech Republic	—	SAMEA104280131	ERS1905109	Typhimurium	70	223067	4981645
SAL_LA2754AA	0810R10718	SAL_LA2754AA	M. Achtman	104	2017-09-08	2018-10-09	Human	Human	—	PRJEB20997	ERP023216	2008	Europe	Denmark	—	SAMEA104138423	ERS1797441	Typhimurium	70	225812	4983249
SAL_LA3072AA	0603W43870	SAL_LA3072AA	M. Achtman	104	2017-09-08	2018-10-09	Human	Human	—	PRJEB20997	ERP023216	2006	Europe	Denmark	—	SAMEA104138415	ERS1797433	Typhimurium	70	204653	4979489
SAL_NA6739AA	0906R11731	SAL_NA6739AA	M. Achtman	104	2018-01-25	2018-10-09	Human	Human	—	PRJEB20997	ERP023216	2009	Europe	Denmark	—	SAMEA104280371	ERS1905349	Typhimurium	70	225812	4972409
SAL_SA1223AA	427/05	SAL_SA1223AA	M. Achtman	DT104	2018-08-15	2018-10-09	Poultry	Avian	—	PRJEB20997	ERP023216	2005	Europe	Ireland	—	SAMEA6514774	ERS4279197	Typhimurium	70	225811	4981780
SAL_SA1454AA	P5372960	SAL_SA1454AA	M. Achtman	DT104	2018-08-15	2018-10-09	Human	Human	—	PRJEB20997	ERP023216	2001	Europe	England	England	SAMEA6514452	ERS4278875	Typhimurium	70	225811	4946405
SAL_SA5068AA	NL_O21	SAL_SA5068AA	M. Achtman	DT104	2018-09-14	2018-10-09	Livestock	Swine	Pig	PRJEB20997	ERP023216	2006	Europe	Ireland	—	SAMEA6515060	ERS4279482	Typhimurium	70	225811	4989410
SAL_SA5084AA	DP_A48	SAL_SA5084AA	M. Achtman	DT104	2018-09-14	2018-10-09	Livestock	Swine	—	PRJEB20997	ERP023216	2005	Europe	Ireland	—	SAMEA6515069	ERS4279491	Typhimurium	70	225811	4983486
SAL_SA5193AA	JE_S09-001059	SAL_SA5193AA	M. Achtman	DT104	2018-09-14	2018-10-09	Food	Swine	—	PRJEB20997	ERP023216	2009	Europe	Ireland	—	SAMEA6515227	ERS4279649	Typhimurium	70	225811	5044248
SAL_SA5254AA	JE_S09-002538	SAL_SA5254AA	M. Achtman	DT104	2018-09-14	2018-10-09	Livestock	Swine	—	PRJEB20997	ERP023216	2009	Europe	Ireland	—	SAMEA6515198	ERS4279620	Typhimurium	70	225811	4972420
SAL_SA5518AA	MC_06-0248	SAL_SA5518AA	M. Achtman	DT104	2018-09-14	2018-10-09	Human	Human	—	PRJEB20997	ERP023216	2006	Europe	Ireland	—	SAMEA6515425	ERS4279847	Typhimurium	70	223067	4981730
SAL_BB9506AA	R11	SAL_BB9506AA	M. Achtman	DT104	2020-01-31	2020-01-31	Livestock	Bovine	—	PRJEB20997	ERP023216	1997	Europe	Germany	—	SAMEA5423449	ERS3228739	Typhimurium	70	212088	5017645
SAL_SA5039AA	NL_R20	SAL_SA5039AA	M. Achtman	DT104b	2018-09-14	2018-10-09	Livestock	Swine	Pig	PRJEB20997	ERP023216	2005	Europe	Ireland	—	SAMEA6515073	ERS4279495	Typhimurium	70	257733	4991145
SAL_SA5041AA	NL_R29	SAL_SA5041AA	M. Achtman	DT104b	2018-09-14	2018-10-09	Livestock	Swine	Pig	PRJEB20997	ERP023216	2005	Europe	Ireland	—	SAMEA6515057	ERS4279479	Typhimurium	70	225811	4990465
SAL_SA5121AA	DP_T64	SAL_SA5121AA	M. Achtman	DT104b	2018-09-14	2018-10-09	Livestock	Swine	—	PRJEB20997	ERP023216	2006	Europe	Ireland	—	SAMEA6515098	ERS4279520	Typhimurium	70	225811	4982049
SAL_SA5197AA	JE_S09-001066	SAL_SA5197AA	M. Achtman	DT104b	2018-09-14	2018-10-09	Livestock	Swine	—	PRJEB20997	ERP023216	2009	Europe	Ireland	—	SAMEA6515155	ERS4279577	Typhimurium	70	257733	4987177
SAL_SA5382AA	AH_06/8996	SAL_SA5382AA	M. Achtman	DT104b	2018-09-14	2018-10-09	Human	Human	—	PRJEB20997	ERP023216	2006	Europe	Northern Ireland	Northern Ireland	SAMEA6515211	ERS4279633	Typhimurium	70	257956	4987644
SAL_SA5562AA	MC_08-0026	SAL_SA5562AA	M. Achtman	DT104b	2018-09-14	2018-10-09	Human	Human	—	PRJEB20997	ERP023216	2008	Europe	Ireland	—	SAMEA6514867	ERS4279290	Typhimurium	70	225811	4934921
SAL_FA1796AA	S/19975975	SAL_FA1796AA	D. Brown (Scotland)	104	2016-03-15	2016-09-13	Companion Animal	Feline	—	—	—	1997	Europe	United Kingdom	Scotland	—	—	Typhimurium	71	176936	4976939
SAL_LA2035AA	IR_9B9	SAL_LA2035AA	M. Achtman	104	2017-09-07	2018-10-09	Companion Animal	Feline	—	PRJEB20997	ERP023216	2000	Europe	Czech Republic	—	SAMEA104279888	ERS1904866	Typhimurium	71	204653	5247459
SAL_LA2406AA	0409R6016	SAL_LA2406AA	M. Achtman	104	2017-09-08	2018-10-09	Human	Human	—	PRJEB20997	ERP023216	2004	Europe	Denmark	—	SAMEA104280081	ERS1905059	Typhimurium	71	225812	4972914
SAL_PA0190AA	0512R7079	SAL_PA0190AA	M. Achtman	104	2018-04-05	2018-10-09	Human	Human	human	PRJEB39546	ERP123079	2005	Europe	Denmark	—	SAMEA7129687	ERS4890187	Typhimurium	71	204650	4981623
SAL_IA7702AA	S/20170076	SAL_IA7702AA	D. Brown (Scotland)	DT104	2017-03-06	2017-09-08	—	—	—	—	—	2017	—	—	—	—	—	Typhimurium	71	225812	4995330
SAL_SA5083AA	DP_A44	SAL_SA5083AA	M. Achtman	DT104	2018-09-14	2018-10-09	Livestock	Swine	—	PRJEB20997	ERP023216	2005	Europe	Ireland	—	SAMEA6515148	ERS4279570	Typhimurium	71	257730	4983084
SAL_SA5325AA	JM_08/01	SAL_SA5325AA	M. Achtman	DT104	2018-09-14	2018-10-09	Human	Human	—	PRJEB20997	ERP023216	2008	Europe	Northern Ireland	Northern Ireland	SAMEA6515204	ERS4279626	Typhimurium	71	257729	4982453
SAL_SA5103AA	DP_J29	SAL_SA5103AA	M. Achtman	DT104b	2018-09-14	2018-10-09	Livestock	Swine	—	PRJEB20997	ERP023216	2006	Europe	Ireland	—	SAMEA6515078	ERS4279500	Typhimurium	71	257733	4991105
SAL_SA5221AA	JE_S09-001431	SAL_SA5221AA	M. Achtman	DT104b	2018-09-14	2018-10-09	Livestock	Swine	—	PRJEB20997	ERP023216	2009	Europe	Ireland	—	SAMEA6515232	ERS4279654	Typhimurium	71	257549	4986827
SAL_LA2797AA	IR_2025	SAL_LA2797AA	M. Achtman	104	2017-09-08	2018-10-09	Human	Human	—	PRJEB20997	ERP023216	2005	Europe	Czech Republic	—	SAMEA104138545	ERS1797563	Typhimurium	72	225812	4938888
SAL_LA2933AA	0709R8713	SAL_LA2933AA	M. Achtman	104b	2017-09-08	2018-10-09	Human	Human	—	PRJEB20997	ERP023216	2007	Europe	Denmark	—	SAMEA104138268	ERS1797286	Typhimurium	72	223068	4979315
SAL_LA2065AA	H042720437	SAL_LA2065AA	M. Achtman	DT104	2017-09-07	2018-10-09	Human	Human	—	PRJEB20997	ERP023216	2004	Europe	England	England	SAMEA104279919	ERS1904897	Typhimurium	72	225812	4886523
SAL_SA1204AA	1399/04	SAL_SA1204AA	M. Achtman	DT104	2018-08-15	2018-10-09	Poultry	Avian	—	PRJEB20997	ERP023216	2004	Europe	Ireland	—	SAMEA6514614	ERS4279037	Typhimurium	72	225811	4981361
SAL_SA5263AA	JE_S09-002687	SAL_SA5263AA	M. Achtman	DT104	2018-09-14	2018-10-09	—	—	—	PRJEB20997	ERP023216	2009	Europe	Ireland	—	SAMEA6515159	ERS4279581	Typhimurium	72	212114	4981875
SAL_SA1593AA	AH_06/9001	SAL_SA1593AA	M. Achtman	DT104b	2018-08-15	2018-10-09	Human	Human	—	PRJEB20997	ERP023216	2006	Europe	Northern Ireland	Northern Ireland	SAMEA6514704	ERS4279127	Typhimurium	72	257549	4987015
SAL_SA5036AA	NL_R16	SAL_SA5036AA	M. Achtman	DT104b	2018-09-14	2018-10-09	Livestock	Swine	Pig	PRJEB20997	ERP023216	2005	Europe	Ireland	—	SAMEA6515064	ERS4279486	Typhimurium	72	257733	4991138
SAL_LA2059AA	H041760097	SAL_LA2059AA	M. Achtman	DT104	2017-09-07	2018-10-09	Human	Human	—	PRJEB20997	ERP023216	2004	Europe	England	England	SAMEA104279912	ERS1904890	Typhimurium	73	225812	4982564
SAL_SA1214AA	121/05	SAL_SA1214AA	M. Achtman	DT104	2018-08-15	2018-10-09	Poultry	Avian	—	PRJEB20997	ERP023216	2005	Europe	Ireland	—	SAMEA6514639	ERS4279062	Typhimurium	73	223067	5081264
SAL_SA1225AA	510/05	SAL_SA1225AA	M. Achtman	DT104	2018-08-15	2018-10-09	Poultry	Avian	—	PRJEB20997	ERP023216	2005	Europe	Ireland	—	SAMEA6514670	ERS4279093	Typhimurium	73	225811	4981355
SAL_SA5085AA	DP_A52	SAL_SA5085AA	M. Achtman	DT104	2018-09-14	2018-10-09	Livestock	Swine	—	PRJEB20997	ERP023216	2005	Europe	Ireland	—	SAMEA6515077	ERS4279499	Typhimurium	73	212118	5042750
SAL_SA5262AA	JE_S09-002602	SAL_SA5262AA	M. Achtman	DT104	2018-09-14	2018-10-09	—	—	—	PRJEB20997	ERP023216	2009	Europe	Ireland	—	SAMEA6515240	ERS4279662	Typhimurium	73	257729	4981121
SAL_SA5320AA	JM_06/45	SAL_SA5320AA	M. Achtman	DT104	2018-09-14	2018-10-09	Human	Human	—	PRJEB20997	ERP023216	2006	Europe	Northern Ireland	Northern Ireland	SAMEA6515194	ERS4279616	Typhimurium	73	257729	4982637
SAL_SA1879AA	SE06/33	SAL_SA1879AA	M. Achtman	DT104b	2018-08-15	2018-10-09	Livestock	Swine	Pork	PRJEB20997	ERP023216	2006	Europe	Northern Ireland	Northern Ireland	SAMEA6514755	ERS4279178	Typhimurium	73	225811	4991651
SAL_SA5040AA	NL_R22	SAL_SA5040AA	M. Achtman	DT104b	2018-09-14	2018-10-09	Livestock	Swine	Pig	PRJEB20997	ERP023216	2005	Europe	Ireland	—	SAMEA6515082	ERS4279504	Typhimurium	73	225811	4991779
SAL_SA5227AA	JE_S09-001539	SAL_SA5227AA	M. Achtman	DT104b	2018-09-14	2018-10-09	—	—	—	PRJEB20997	ERP023216	2009	Europe	Ireland	—	SAMEA6515201	ERS4279623	Typhimurium	73	222976	5091643
SAL_LA3076AA	0506R6428	SAL_LA3076AA	M. Achtman	104	2017-09-08	2018-10-09	Human	Human	—	PRJEB20997	ERP023216	2005	Europe	Denmark	—	SAMEA104138420	ERS1797438	Typhimurium	74	225812	4981195
SAL_SA1210AA	335/04	SAL_SA1210AA	M. Achtman	DT104	2018-08-15	2018-10-09	—	—	—	PRJEB20997	ERP023216	2004	Europe	Ireland	—	SAMEA6514598	ERS4279021	Typhimurium	74	225811	4980451
SAL_YA5174AA	JM_03/01	SAL_YA5174AA	M. Achtman	DT104	2019-07-25	2019-07-25	Human	Human	—	PRJEB20997	ERP023216	2003	Europe	Northern Ireland	Northern Ireland	SAMEA5671018	ERS3475024	Typhimurium	74	223067	4979007
SAL_SA5053AA	NL_R65	SAL_SA5053AA	M. Achtman	DT104b	2018-09-14	2018-10-09	Livestock	Swine	Pig	PRJEB20997	ERP023216	2005	Europe	Ireland	—	SAMEA6515067	ERS4279489	Typhimurium	74	225811	4993344
SAL_SA5100AA	DP_J24	SAL_SA5100AA	M. Achtman	DT104b	2018-09-14	2018-10-09	Livestock	Swine	—	PRJEB20997	ERP023216	2006	Europe	Ireland	—	SAMEA6515149	ERS4279571	Typhimurium	74	257546	4991376
SAL_SA5196AA	JE_S09-001065	SAL_SA5196AA	M. Achtman	DT104b	2018-09-14	2018-10-09	Livestock	Swine	—	PRJEB20997	ERP023216	2009	Europe	Ireland	—	SAMEA6515191	ERS4279613	Typhimurium	74	257733	4987327
SAL_SA5500AA	MC_05-0868	SAL_SA5500AA	M. Achtman	DT104b	2018-09-14	2018-10-09	Human	Human	—	PRJEB20997	ERP023216	2005	Europe	Ireland	—	SAMEA6515028	ERS4279450	Typhimurium	74	257733	4986541
SAL_LA1927AA	0401W221	SAL_LA1927AA	M. Achtman	104	2017-09-07	2018-10-09	Human	Human	—	PRJEB20997	ERP023216	2004	Europe	Denmark	—	SAMEA104279767	ERS1904745	Typhimurium	75	225812	4981664
SAL_LA2408AA	IR_145/5	SAL_LA2408AA	M. Achtman	104	2017-09-08	2018-10-09	Livestock	Bovine	Cattle	PRJEB20997	ERP023216	2004	Europe	Czech Republic	—	SAMEA104280083	ERS1905061	Typhimurium	75	225812	4981618
SAL_SA1205AA	1382/04	SAL_SA1205AA	M. Achtman	DT104	2018-08-15	2018-10-09	Poultry	Avian	—	PRJEB20997	ERP023216	2004	Europe	Ireland	—	SAMEA6514622	ERS4279045	Typhimurium	75	225811	4981067
SAL_SA1219AA	602/05	SAL_SA1219AA	M. Achtman	DT104	2018-08-15	2018-10-09	Poultry	Avian	—	PRJEB20997	ERP023216	2005	Europe	Ireland	—	SAMEA6514819	ERS4279242	Typhimurium	75	259316	4981175
SAL_SA1347AA	NL_A16	SAL_SA1347AA	M. Achtman	DT104	2018-08-15	2018-10-09	Livestock	Swine	—	PRJEB20997	ERP023216	2005	Europe	Ireland	—	SAMEA6514612	ERS4279035	Typhimurium	75	225811	4982614
SAL_SA1627AA	AH_98/4363	SAL_SA1627AA	M. Achtman	DT104	2018-08-15	2018-10-09	Human	Human	—	PRJEB20997	ERP023216	1998	Europe	Northern Ireland	Northern Ireland	SAMEA6514575	ERS4278998	Typhimurium	75	225811	4981297
SAL_SA5207AA	JE_S09-001261	SAL_SA5207AA	M. Achtman	DT104	2018-09-14	2018-10-09	—	—	—	PRJEB20997	ERP023216	2009	Europe	Ireland	—	SAMEA6515202	ERS4279624	Typhimurium	75	257546	4981470
SAL_SA1233AA	F0566/08	SAL_SA1233AA	M. Achtman	DT104b	2018-08-15	2018-10-09	Livestock	Swine	—	PRJEB20997	ERP023216	2008	Europe	Ireland	—	SAMEA6514662	ERS4279085	Typhimurium	75	225811	4993549
SAL_SA1365AA	NL_R27	SAL_SA1365AA	M. Achtman	DT104b	2018-08-15	2018-10-09	Livestock	Swine	Pig	PRJEB20997	ERP023216	2005	Europe	Ireland	—	SAMEA6514740	ERS4279163	Typhimurium	75	225811	4990629
SAL_SA5015AA	NL_J6	SAL_SA5015AA	M. Achtman	DT104b	2018-09-14	2018-10-09	Livestock	Swine	—	PRJEB20997	ERP023216	2006	Europe	Ireland	—	SAMEA6515040	ERS4279462	Typhimurium	75	225811	4982941
SAL_SA5122AA	DP_T76	SAL_SA5122AA	M. Achtman	DT104b	2018-09-14	2018-10-09	Livestock	Swine	—	PRJEB20997	ERP023216	2006	Europe	Ireland	—	SAMEA6515074	ERS4279496	Typhimurium	75	257734	4903368
SAL_FA1788AA	S/19950942	SAL_FA1788AA	D. Brown (Scotland)	104	2016-03-15	2016-09-13	Livestock	Bovine	—	—	—	1995	Europe	United Kingdom	Scotland	—	—	Typhimurium	76	75801	4945831
SAL_SA1262AA	BD-DU-2006-10-005166	SAL_SA1262AA	M. Achtman	DT104	2018-08-15	2018-10-09	Livestock	Bovine	—	PRJEB20997	ERP023216	2006	Europe	Northern Ireland	Northern Ireland	SAMEA6514688	ERS4279111	Typhimurium	76	225785	4982581
SAL_SA1771AA	MC_07-0413	SAL_SA1771AA	M. Achtman	DT104	2018-08-15	2018-10-09	Human	Human	Human, Faeces	PRJEB34027	ERP116872	2007	Europe	Ireland	—	SAMEA5867129	ERS3655621	Typhimurium	76	225808	4994883
SAL_SA5248AA	JE_S09-002301	SAL_SA5248AA	M. Achtman	DT104	2018-09-14	2018-10-09	Food	Bovine	Beef	PRJEB20997	ERP023216	2009	Europe	Ireland	—	SAMEA6514870	ERS4279293	Typhimurium	76	225811	4980887
SAL_SA5523AA	MC_06-0363	SAL_SA5523AA	M. Achtman	DT104	2018-09-14	2018-10-09	Human	Human	—	PRJEB20997	ERP023216	2006	Europe	Ireland	—	SAMEA6514998	ERS4279420	Typhimurium	76	257732	4983686
SAL_SA1306AA	BD-DU-2008-01-000441	SAL_SA1306AA	M. Achtman	DT104b	2018-08-15	2018-10-09	Livestock	Swine	—	PRJEB20997	ERP023216	2008	Europe	Northern Ireland	Northern Ireland	SAMEA6514584	ERS4279007	Typhimurium	76	225811	4978952
SAL_SA5381AA	AH_06/8991	SAL_SA5381AA	M. Achtman	DT104b	2018-09-14	2018-10-09	Human	Human	—	PRJEB20997	ERP023216	2006	Europe	Northern Ireland	Northern Ireland	SAMEA6515220	ERS4279642	Typhimurium	76	270402	4986652
SAL_LA2422AA	IR_145/8	SAL_LA2422AA	M. Achtman	104	2017-09-08	2018-10-09	Livestock	Swine	—	PRJEB20997	ERP023216	2004	Europe	Czech Republic	—	SAMEA104280099	ERS1905077	Typhimurium	77	225812	5004231
SAL_LA3051AA	0503R6273	SAL_LA3051AA	M. Achtman	104	2017-09-08	2018-10-09	Human	Human	—	PRJEB20997	ERP023216	2005	Europe	Denmark	—	SAMEA104138387	ERS1797405	Typhimurium	77	225812	4981102
SAL_SA1216AA	310/05	SAL_SA1216AA	M. Achtman	DT104	2018-08-15	2018-10-09	Poultry	Avian	—	PRJEB20997	ERP023216	2005	Europe	Ireland	—	SAMEA6514663	ERS4279086	Typhimurium	77	225811	4981516
SAL_SA1218AA	547/05	SAL_SA1218AA	M. Achtman	DT104	2018-08-15	2018-10-09	Poultry	Avian	—	PRJEB20997	ERP023216	2005	Europe	Ireland	—	SAMEA6514831	ERS4279254	Typhimurium	77	204650	5125267
SAL_SA1452AA	P5368550	SAL_SA1452AA	M. Achtman	DT104	2018-08-15	2018-10-09	Human	Human	—	PRJEB20997	ERP023216	2001	Europe	England	England	SAMEA6514484	ERS4278907	Typhimurium	77	205803	4932160
SAL_SA5211AA	JE_S09-001314	SAL_SA5211AA	M. Achtman	DT104	2018-09-14	2018-10-09	—	—	—	PRJEB20997	ERP023216	2009	Europe	Ireland	—	SAMEA6515193	ERS4279615	Typhimurium	77	257772	4981868
SAL_YA4512AA	JM_04/101	SAL_YA4512AA	M. Achtman	DT104	2019-07-25	2019-07-25	Human	Human	—	PRJEB20997	ERP023216	2004	Europe	Northern Ireland	Northern Ireland	SAMEA5670996	ERS3475002	Typhimurium	77	225811	4970853
SAL_BB5919AA	JE_S09-002079	SAL_BB5919AA	M. Achtman	DT104	2019-12-19	2019-12-19	Food	Bovine	Beef	PRJEB39546	ERP123079	2009	Europe	Ireland	—	SAMEA7114023	ERS4874570	Typhimurium	77	213264	4948061
SAL_SA5072AA	JE_1164	SAL_SA5072AA	M. Achtman	DT104b	2018-09-14	2018-10-09	Food	Food	—	PRJEB20997	ERP023216	2006	Europe	Ireland	—	SAMEA6514960	ERS4279382	Typhimurium	77	257549	4991899
SAL_SA5168AA	JE_S09-000818	SAL_SA5168AA	M. Achtman	DT104b	2018-09-14	2018-10-09	Livestock	Swine	—	PRJEB20997	ERP023216	2009	Europe	Ireland	—	SAMEA6515049	ERS4279471	Typhimurium	77	257550	4942779
SAL_SA1267AA	BD-OM-2006-10-009515	SAL_SA1267AA	M. Achtman	DT104	2018-08-15	2018-10-09	Livestock	Bovine	—	PRJEB20997	ERP023216	2006	Europe	Northern Ireland	Northern Ireland	SAMEA6514696	ERS4279119	Typhimurium	78	257549	4979062
SAL_SA1398AA	DP_R26	SAL_SA1398AA	M. Achtman	DT104	2018-08-15	2018-10-09	Livestock	Swine	—	PRJEB20997	ERP023216	2007	Europe	Ireland	—	SAMEA6514757	ERS4279180	Typhimurium	78	257733	4997555
SAL_SA1769AA	MC_06-0668	SAL_SA1769AA	M. Achtman	DT104	2018-08-15	2018-10-09	Human	Human	—	PRJEB20997	ERP023216	2006	Europe	Ireland	—	SAMEA6514742	ERS4279165	Typhimurium	78	225811	4981536
SAL_SA1770AA	MC_07-0085	SAL_SA1770AA	M. Achtman	DT104	2018-08-15	2018-10-09	Human	Human	Human, Faeces	PRJEB34027	ERP116872	2007	Europe	Ireland	—	SAMEA5867130	ERS3655622	Typhimurium	78	225811	4981442
SAL_SA5208AA	JE_S09-001262	SAL_SA5208AA	M. Achtman	DT104	2018-09-14	2018-10-09	—	—	—	PRJEB20997	ERP023216	2009	Europe	Ireland	—	SAMEA6515176	ERS4279598	Typhimurium	78	257549	4981610
SAL_SA5246AA	JE_S09-002198	SAL_SA5246AA	M. Achtman	DT104	2018-09-14	2018-10-09	Livestock	Swine	—	PRJEB20997	ERP023216	2009	Europe	Ireland	—	SAMEA6515166	ERS4279588	Typhimurium	78	257546	4971818
SAL_SA5520AA	MC_06-0300	SAL_SA5520AA	M. Achtman	DT104	2018-09-14	2018-10-09	Human	Human	—	PRJEB20997	ERP023216	2006	Europe	Ireland	—	SAMEA6515014	ERS4279436	Typhimurium	78	257549	4998452
SAL_SA5043AA	NL_R34	SAL_SA5043AA	M. Achtman	DT104b	2018-09-14	2018-10-09	Livestock	Swine	Pig	PRJEB20997	ERP023216	2005	Europe	Ireland	—	SAMEA6515130	ERS4279552	Typhimurium	78	225811	4991265
SAL_SA5213AA	JE_S09-001373	SAL_SA5213AA	M. Achtman	DT104b	2018-09-14	2018-10-09	Livestock	Swine	Pig Faeces	PRJEB20997	ERP023216	2009	Europe	Ireland	—	SAMEA6515231	ERS4279653	Typhimurium	78	225808	4991222
SAL_SA5251AA	JE_S09-002421	SAL_SA5251AA	M. Achtman	DT104b	2018-09-14	2018-10-09	Livestock	Swine	—	PRJEB20997	ERP023216	2009	Europe	Ireland	—	SAMEA6515225	ERS4279647	Typhimurium	78	257545	4987408
SAL_SA5312AA	JM_05/18	SAL_SA5312AA	M. Achtman	DT104b	2018-09-14	2018-10-09	Human	Human	—	PRJEB20997	ERP023216	2005	Europe	Northern Ireland	Northern Ireland	SAMEA6515189	ERS4279611	Typhimurium	78	257549	4972242
SAL_SA5505AA	MC_06-0011	SAL_SA5505AA	M. Achtman	DT104b	2018-09-14	2018-10-09	Human	Human	—	PRJEB20997	ERP023216	2006	Europe	Ireland	—	SAMEA6515004	ERS4279426	Typhimurium	78	225811	4987181
SAL_YA4693AA	JM_01/36	SAL_YA4693AA	M. Achtman	DT104b	2019-07-25	2019-07-25	Human	Human	—	PRJEB20997	ERP023216	2001	Europe	Northern Ireland	Northern Ireland	SAMEA5671011	ERS3475017	Typhimurium	78	180511	4979403
SAL_SA1505AA	JE_S09-002695	SAL_SA1505AA	M. Achtman	DT104	2018-08-15	2018-10-09	Livestock	Swine	—	PRJEB20997	ERP023216	2009	Europe	Ireland	—	SAMEA6514681	ERS4279104	Typhimurium	79	257734	4980931
SAL_SA1596AA	AH_98/4242	SAL_SA1596AA	M. Achtman	DT104	2018-08-15	2018-10-09	Human	Human	—	PRJEB20997	ERP023216	1998	Europe	Northern Ireland	Northern Ireland	SAMEA6514568	ERS4278991	Typhimurium	79	257733	4980939
SAL_SA5495AA	MC_05-0834	SAL_SA5495AA	M. Achtman	DT104	2018-09-14	2018-10-09	Human	Human	—	PRJEB20997	ERP023216	2005	Europe	Ireland	—	SAMEA6515053	ERS4279475	Typhimurium	79	225811	4980550
SAL_SA1312AA	SM-DU-2008-03-000337	SAL_SA1312AA	M. Achtman	DT104b	2018-08-15	2018-10-09	Food	Food	—	PRJEB20997	ERP023216	2008	Europe	Northern Ireland	Northern Ireland	SAMEA6514863	ERS4279286	Typhimurium	79	225808	4986711
SAL_SA5029AA	NL_R1	SAL_SA5029AA	M. Achtman	DT104b	2018-09-14	2018-10-09	Livestock	Swine	Pig	PRJEB20997	ERP023216	2005	Europe	Ireland	—	SAMEA6515048	ERS4279470	Typhimurium	79	257545	4988749
SAL_SA5038AA	NL_R19	SAL_SA5038AA	M. Achtman	DT104b	2018-09-14	2018-10-09	Livestock	Swine	Pig	PRJEB20997	ERP023216	2005	Europe	Ireland	—	SAMEA6515065	ERS4279487	Typhimurium	79	225811	4990766
SAL_LA2442AA	IR_144/4	SAL_LA2442AA	M. Achtman	104	2017-09-08	2018-10-09	Livestock	Swine	—	PRJEB20997	ERP023216	2004	Europe	Czech Republic	—	SAMEA104280122	ERS1905100	Typhimurium	80	225812	4974215
SAL_SA1288AA	BD-OM-2007-04-003477	SAL_SA1288AA	M. Achtman	DT104	2018-08-15	2018-10-09	Livestock	Bovine	—	PRJEB20997	ERP023216	2007	Europe	Northern Ireland	Northern Ireland	SAMEA6514773	ERS4279196	Typhimurium	80	225811	4981574
SAL_SA1675AA	JM_04/134	SAL_SA1675AA	M. Achtman	DT104	2018-08-15	2018-10-09	Human	Human	—	PRJEB20997	ERP023216	2004	Europe	Northern Ireland	Northern Ireland	SAMEA6514003	ERS4278427	Typhimurium	80	257729	4973342
SAL_SA5011AA	NL_I13	SAL_SA5011AA	M. Achtman	DT104	2018-09-14	2018-10-09	Livestock	Swine	—	PRJEB20997	ERP023216	2006	Europe	Ireland	—	SAMEA6515016	ERS4279438	Typhimurium	80	257730	4991234
SAL_SA5514AA	MC_06-0168	SAL_SA5514AA	M. Achtman	DT104	2018-09-14	2018-10-09	Human	Human	—	PRJEB20997	ERP023216	2006	Europe	Ireland	—	SAMEA6515043	ERS4279465	Typhimurium	80	257546	4981587
SAL_YA4794AA	JM_04/45	SAL_YA4794AA	M. Achtman	DT104	2019-07-25	2019-07-25	Human	Human	—	PRJEB20997	ERP023216	2004	Europe	Northern Ireland	Northern Ireland	SAMEA5670978	ERS3474984	Typhimurium	80	257549	4969716
SAL_SA1356AA	NL_F2	SAL_SA1356AA	M. Achtman	DT104b	2018-08-15	2018-10-09	Livestock	Swine	—	PRJEB20997	ERP023216	2006	Europe	Ireland	—	SAMEA6514822	ERS4279245	Typhimurium	80	225811	4987231
SAL_SA1363AA	NL_R6	SAL_SA1363AA	M. Achtman	DT104b	2018-08-15	2018-10-09	Livestock	Swine	Pig	PRJEB20997	ERP023216	2005	Europe	Ireland	—	SAMEA6514717	ERS4279140	Typhimurium	80	225811	4990713
SAL_SA1591AA	AH_06/8975	SAL_SA1591AA	M. Achtman	DT104b	2018-08-15	2018-10-09	Human	Human	—	PRJEB20997	ERP023216	2006	Europe	Northern Ireland	Northern Ireland	SAMEA6514714	ERS4279137	Typhimurium	80	257956	4987618
SAL_SA5504AA	MC_05-0932	SAL_SA5504AA	M. Achtman	DT104b	2018-09-14	2018-10-09	Human	Human	—	PRJEB20997	ERP023216	2005	Europe	Ireland	—	SAMEA6515011	ERS4279433	Typhimurium	80	225811	4987529
SAL_BB5796AA	JE_S09-002027	SAL_BB5796AA	M. Achtman	DT104b	2019-12-19	2019-12-19	ND	ND/Others	—	PRJEB39546	ERP123079	2009	Europe	Ireland	—	SAMEA7114000	ERS4874547	Typhimurium	80	280578	5102755
SAL_LA2392AA	IR_8E3	SAL_LA2392AA	M. Achtman	104	2017-09-08	2018-10-09	Human	Human	—	PRJEB20997	ERP023216	2000	Europe	Czech Republic	—	SAMEA104280067	ERS1905045	Typhimurium	81	225812	4973603
SAL_LA2446AA	IR_126/8	SAL_LA2446AA	M. Achtman	104	2017-09-08	2018-10-09	Livestock	Swine	—	PRJEB20997	ERP023216	2003	Europe	Czech Republic	—	SAMEA104280126	ERS1905104	Typhimurium	81	225812	4981572
SAL_SA1220AA	646/05	SAL_SA1220AA	M. Achtman	DT104	2018-08-15	2018-10-09	Poultry	Avian	—	PRJEB20997	ERP023216	2005	Europe	Ireland	—	SAMEA6514827	ERS4279250	Typhimurium	81	225811	5171274
SAL_SA1629AA	AH_98/4376	SAL_SA1629AA	M. Achtman	DT104	2018-08-15	2018-10-09	Human	Human	—	PRJEB20997	ERP023216	1998	Europe	Northern Ireland	Northern Ireland	SAMEA6514574	ERS4278997	Typhimurium	81	225811	4980770
SAL_SA1696AA	JM_04/72	SAL_SA1696AA	M. Achtman	DT104	2018-08-15	2018-10-09	Human	Human	—	PRJEB20997	ERP023216	2004	Europe	Northern Ireland	Northern Ireland	SAMEA6513927	ERS4278351	Typhimurium	81	257733	4972061
SAL_SA5247AA	JE_S09-002300	SAL_SA5247AA	M. Achtman	DT104	2018-09-14	2018-10-09	Food	Bovine	Beef	PRJEB20997	ERP023216	2009	Europe	Ireland	—	SAMEA6515216	ERS4279638	Typhimurium	81	257734	4981017
SAL_SA1364AA	NL_R10	SAL_SA1364AA	M. Achtman	DT104b	2018-08-15	2018-10-09	Livestock	Swine	Pig	PRJEB20997	ERP023216	2005	Europe	Ireland	—	SAMEA6514726	ERS4279149	Typhimurium	81	225811	4992825
SAL_SA5261AA	JE_S09-002584	SAL_SA5261AA	M. Achtman	DT104b	2018-09-14	2018-10-09	Livestock	Swine	—	PRJEB20997	ERP023216	2009	Europe	Ireland	—	SAMEA6515182	ERS4279604	Typhimurium	81	257733	4978296
SAL_SA1370AA	JE_1080	SAL_SA1370AA	M. Achtman	DT104	2018-08-15	2018-10-09	Food	Food	—	PRJEB20997	ERP023216	2006	Europe	Ireland	—	SAMEA6514708	ERS4279131	Typhimurium	82	257730	4991666
SAL_SA1485AA	JE_S09-002549	SAL_SA1485AA	M. Achtman	DT104	2018-08-15	2018-10-09	Environment	Environment	—	PRJEB20997	ERP023216	2009	Europe	Ireland	—	SAMEA6513917	ERS4278341	Typhimurium	82	257732	4954300
SAL_SA1610AA	AH_98/4318	SAL_SA1610AA	M. Achtman	DT104	2018-08-15	2018-10-09	Human	Human	—	PRJEB20997	ERP023216	1998	Europe	Northern Ireland	Northern Ireland	SAMEA6514561	ERS4278984	Typhimurium	82	257549	4980863
SAL_SA5094AA	DP_A65	SAL_SA5094AA	M. Achtman	DT104	2018-09-14	2018-10-09	Livestock	Swine	—	PRJEB20997	ERP023216	2005	Europe	Ireland	—	SAMEA6514964	ERS4279386	Typhimurium	82	257549	4983217
SAL_SA5493AA	MC_05-0747	SAL_SA5493AA	M. Achtman	DT104	2018-09-14	2018-10-09	Human	Human	—	PRJEB20997	ERP023216	2005	Europe	Ireland	—	SAMEA6514990	ERS4279412	Typhimurium	82	257544	4980651
SAL_YA4727AA	JM_04/32	SAL_YA4727AA	M. Achtman	DT104	2019-07-25	2019-07-25	Human	Human	—	PRJEB20997	ERP023216	2004	Europe	Northern Ireland	Northern Ireland	SAMEA5671005	ERS3475011	Typhimurium	82	212341	4969577
SAL_YA4741AA	JM_04/104	SAL_YA4741AA	M. Achtman	DT104	2019-07-25	2019-07-25	Human	Human	—	PRJEB20997	ERP023216	2004	Europe	Northern Ireland	Northern Ireland	SAMEA5670987	ERS3474993	Typhimurium	82	257733	4968769
SAL_SA1301AA	BD-PM-2007-11-002210	SAL_SA1301AA	M. Achtman	DT104b	2018-08-15	2018-10-09	Livestock	Swine	—	PRJEB20997	ERP023216	2007	Europe	Northern Ireland	Northern Ireland	SAMEA6514829	ERS4279252	Typhimurium	82	257733	4993190
SAL_SA1359AA	NL_J5	SAL_SA1359AA	M. Achtman	DT104b	2018-08-15	2018-10-09	Livestock	Swine	—	PRJEB20997	ERP023216	2006	Europe	Ireland	—	SAMEA6514711	ERS4279134	Typhimurium	82	257549	4992137
SAL_SA1576AA	AH_02/6832	SAL_SA1576AA	M. Achtman	DT104b	2018-08-15	2018-10-09	Human	Human	—	PRJEB20997	ERP023216	2002	Europe	Northern Ireland	Northern Ireland	SAMEA6513969	ERS4278393	Typhimurium	82	257956	4994518
SAL_SA5123AA	DP_T103	SAL_SA5123AA	M. Achtman	DT104b	2018-09-14	2018-10-09	Livestock	Swine	—	PRJEB20997	ERP023216	2007	Europe	Ireland	—	SAMEA6515066	ERS4279488	Typhimurium	82	225811	4995446
SAL_SA5212AA	JE_S09-001372	SAL_SA5212AA	M. Achtman	DT104b	2018-09-14	2018-10-09	Livestock	Swine	Pig Faeces	PRJEB20997	ERP023216	2009	Europe	Ireland	—	SAMEA6515217	ERS4279639	Typhimurium	82	225808	4991312
SAL_SA5255AA	JE_S09-002569	SAL_SA5255AA	M. Achtman	DT104b	2018-09-14	2018-10-09	Livestock	Swine	—	PRJEB20997	ERP023216	2009	Europe	Ireland	—	SAMEA6515180	ERS4279602	Typhimurium	82	257549	4942866
SAL_SA5454AA	JM_07/08	SAL_SA5454AA	M. Achtman	DT104b	2018-09-14	2018-10-09	Human	Human	—	PRJEB20997	ERP023216	2007	Europe	Northern Ireland	Northern Ireland	SAMEA6514988	ERS4279410	Typhimurium	82	257549	4988742
SAL_SA5480AA	MC_05-0055	SAL_SA5480AA	M. Achtman	DT104b	2018-09-14	2018-10-09	Human	Human	—	PRJEB20997	ERP023216	2005	Europe	Ireland	—	SAMEA6515010	ERS4279432	Typhimurium	82	257549	4987652
SAL_SA5506AA	MC_06-0013	SAL_SA5506AA	M. Achtman	DT104b	2018-09-14	2018-10-09	Human	Human	—	PRJEB20997	ERP023216	2006	Europe	Ireland	—	SAMEA6514980	ERS4279402	Typhimurium	82	257733	4987285
SAL_SA5530AA	MC_06-0587	SAL_SA5530AA	M. Achtman	DT104b	2018-09-14	2018-10-09	Human	Human	—	PRJEB20997	ERP023216	2006	Europe	Ireland	—	SAMEA6515045	ERS4279467	Typhimurium	82	257549	4986606
SAL_FA1811AA	S/20011956	SAL_FA1811AA	D. Brown (Scotland)	104	2016-03-16	2016-09-14	Livestock	Bovine	—	—	—	2001	Europe	United Kingdom	Scotland	—	—	Typhimurium	83	101859	4957700
SAL_SA1241AA	BD-DU-2006-01-008520	SAL_SA1241AA	M. Achtman	DT104	2018-08-15	2018-10-09	Livestock	Ovine/Goat (Caprinae)	—	PRJEB20997	ERP023216	2006	Europe	Northern Ireland	Northern Ireland	SAMEA6514835	ERS4279258	Typhimurium	83	225811	5081520
SAL_SA1632AA	AH_99/4724	SAL_SA1632AA	M. Achtman	DT104	2018-08-15	2018-10-09	Human	Human	—	PRJEB20997	ERP023216	1999	Europe	Northern Ireland	Northern Ireland	SAMEA6514530	ERS4278953	Typhimurium	83	223067	4981038
SAL_YA4816AA	JM_04/90	SAL_YA4816AA	M. Achtman	DT104	2019-07-25	2019-07-25	Human	Human	—	PRJEB20997	ERP023216	2004	Europe	Northern Ireland	Northern Ireland	SAMEA5670931	ERS3474937	Typhimurium	83	196920	4969599
SAL_YA4980AA	JM_04/16	SAL_YA4980AA	M. Achtman	DT104	2019-07-25	2019-07-25	Human	Human	—	PRJEB20997	ERP023216	2004	Europe	Northern Ireland	Northern Ireland	SAMEA5670965	ERS3474971	Typhimurium	83	257545	4969211
SAL_YA5056AA	JM_04/87	SAL_YA5056AA	M. Achtman	DT104	2019-07-25	2019-07-25	Human	Human	—	PRJEB20997	ERP023216	2004	Europe	Northern Ireland	Northern Ireland	SAMEA5670969	ERS3474975	Typhimurium	83	225811	4969378
SAL_SA5097AA	DP_F8	SAL_SA5097AA	M. Achtman	DT104b	2018-09-14	2018-10-09	Livestock	Swine	—	PRJEB20997	ERP023216	2006	Europe	Ireland	—	SAMEA6514987	ERS4279409	Typhimurium	83	257549	4989816
SAL_SA5172AA	JE_S09-000879	SAL_SA5172AA	M. Achtman	DT104b	2018-09-14	2018-10-09	Livestock	Swine	—	PRJEB20997	ERP023216	2009	Europe	Ireland	—	SAMEA6515012	ERS4279434	Typhimurium	83	225808	4994623
SAL_SA5529AA	MC_06-0545	SAL_SA5529AA	M. Achtman	DT104b	2018-09-14	2018-10-09	Human	Human	—	PRJEB20997	ERP023216	2006	Europe	Ireland	—	SAMEA6515022	ERS4279444	Typhimurium	83	257733	4987315
SAL_YA4630AA	JM_03/10	SAL_YA4630AA	M. Achtman	DT104b	2019-07-25	2019-07-25	Human	Human	—	PRJEB20997	ERP023216	2003	Europe	Northern Ireland	Northern Ireland	SAMEA5670961	ERS3474967	Typhimurium	83	225811	4985372
SAL_SA1518AA	JM_04/300	SAL_SA1518AA	M. Achtman	DT104	2018-08-15	2018-10-09	Human	Human	—	PRJEB20997	ERP023216	2004	Europe	Northern Ireland	Northern Ireland	SAMEA6513976	ERS4278400	Typhimurium	84	257729	4981596
SAL_SA1693AA	JM_04/69	SAL_SA1693AA	M. Achtman	DT104	2018-08-15	2018-10-09	Human	Human	—	PRJEB20997	ERP023216	2004	Europe	Northern Ireland	Northern Ireland	SAMEA6513918	ERS4278342	Typhimurium	84	225809	4973250
SAL_SA1765AA	MC_05-0926	SAL_SA1765AA	M. Achtman	DT104	2018-08-15	2018-10-09	Human	Human	—	PRJEB20997	ERP023216	2005	Europe	Ireland	—	SAMEA6514732	ERS4279155	Typhimurium	84	257733	4972515
SAL_SA5501AA	MC_05-0871	SAL_SA5501AA	M. Achtman	DT104	2018-09-14	2018-10-09	Human	Human	—	PRJEB20997	ERP023216	2005	Europe	Ireland	—	SAMEA6514986	ERS4279408	Typhimurium	84	257729	4981040
SAL_YA5261AA	JM_01/92	SAL_YA5261AA	M. Achtman	DT104	2019-07-25	2019-07-25	Human	Human	—	PRJEB20997	ERP023216	2001	Europe	Northern Ireland	Northern Ireland	SAMEA5671012	ERS3475018	Typhimurium	84	178746	4980706
SAL_SA1297AA	BD-PM-2007-09-006137	SAL_SA1297AA	M. Achtman	DT104b	2018-08-15	2018-10-09	Livestock	Equine	—	PRJEB20997	ERP023216	2007	Europe	Northern Ireland	Northern Ireland	SAMEA6514751	ERS4279174	Typhimurium	84	225808	4986559
SAL_SA1378AA	DP_J13	SAL_SA1378AA	M. Achtman	DT104b	2018-08-15	2018-10-09	Environment	Environment	—	PRJEB20997	ERP023216	2006	Europe	Ireland	—	SAMEA6514526	ERS4278949	Typhimurium	84	225811	4990922
SAL_SA1645AA	JM_01/106	SAL_SA1645AA	M. Achtman	DT104b	2018-08-15	2018-10-09	Human	Human	—	PRJEB20997	ERP023216	2001	Europe	Northern Ireland	Northern Ireland	SAMEA6514577	ERS4279000	Typhimurium	84	257549	4994426
SAL_SA5012AA	NL_I19	SAL_SA5012AA	M. Achtman	DT104b	2018-09-14	2018-10-09	Livestock	Swine	—	PRJEB20997	ERP023216	2006	Europe	Ireland	—	SAMEA6515023	ERS4279445	Typhimurium	84	257549	4991389
SAL_SA5543AA	MC_07-0286	SAL_SA5543AA	M. Achtman	DT104b	2018-09-14	2018-10-09	Human	Human	—	PRJEB20997	ERP023216	2007	Europe	Ireland	—	SAMEA6515031	ERS4279453	Typhimurium	84	257729	4986911
SAL_SA1211AA	927/04	SAL_SA1211AA	M. Achtman	DT104	2018-08-15	2018-10-09	Environment	ND/Others	—	PRJEB20997	ERP023216	2004	Europe	Ireland	—	SAMEA6514033	ERS4278457	Typhimurium	85	225811	5070024
SAL_SA1605AA	AH_98/4300	SAL_SA1605AA	M. Achtman	DT104	2018-08-15	2018-10-09	Human	Human	—	PRJEB20997	ERP023216	1998	Europe	Northern Ireland	Northern Ireland	SAMEA6514576	ERS4278999	Typhimurium	85	257549	4980313
SAL_SA1687AA	JM_04/190	SAL_SA1687AA	M. Achtman	DT104	2018-08-15	2018-10-09	Human	Human	—	PRJEB20997	ERP023216	2004	Europe	Northern Ireland	Northern Ireland	SAMEA6513996	ERS4278420	Typhimurium	85	257729	4973193
SAL_SA1704AA	JM_04/82	SAL_SA1704AA	M. Achtman	DT104	2018-08-15	2018-10-09	Human	Human	—	PRJEB20997	ERP023216	2004	Europe	Northern Ireland	Northern Ireland	SAMEA6513958	ERS4278382	Typhimurium	85	204650	4973980
SAL_SA5096AA	DP_A71	SAL_SA5096AA	M. Achtman	DT104	2018-09-14	2018-10-09	Livestock	Swine	—	PRJEB20997	ERP023216	2005	Europe	Ireland	—	SAMEA6514977	ERS4279399	Typhimurium	85	257546	4982809
SAL_YA4726AA	JM_04/33	SAL_YA4726AA	M. Achtman	DT104	2019-07-25	2019-07-25	Human	Human	—	PRJEB20997	ERP023216	2004	Europe	Northern Ireland	Northern Ireland	SAMEA5670994	ERS3475000	Typhimurium	85	225811	4969993
SAL_YA5287AA	JM_04/55	SAL_YA5287AA	M. Achtman	DT104	2019-07-25	2019-07-25	Human	Human	—	PRJEB20997	ERP023216	2004	Europe	Northern Ireland	Northern Ireland	SAMEA5671004	ERS3475010	Typhimurium	85	223067	4970034
SAL_BB5918AA	JE_S09-002078	SAL_BB5918AA	M. Achtman	DT104	2019-12-19	2019-12-19	Food	Bovine	Beef	PRJEB39546	ERP123079	2009	Europe	Ireland	—	SAMEA7114019	ERS4874566	Typhimurium	85	204650	4947297
SAL_SA1353AA	NL_E3	SAL_SA1353AA	M. Achtman	DT104b	2018-08-15	2018-10-09	Livestock	Swine	—	PRJEB20997	ERP023216	2006	Europe	Ireland	—	SAMEA6514684	ERS4279107	Typhimurium	85	225990	4980620
SAL_SA1379AA	DP_J15	SAL_SA1379AA	M. Achtman	DT104b	2018-08-15	2018-10-09	Environment	Environment	—	PRJEB20997	ERP023216	2006	Europe	Ireland	—	SAMEA6514534	ERS4278957	Typhimurium	85	225811	4982304
SAL_SA1646AA	JM_01/110	SAL_SA1646AA	M. Achtman	DT104b	2018-08-15	2018-10-09	Human	Human	—	PRJEB20997	ERP023216	2001	Europe	Northern Ireland	Northern Ireland	SAMEA6514563	ERS4278986	Typhimurium	85	225811	4937583
SAL_LA3060AA	0511W11658	SAL_LA3060AA	M. Achtman	104	2017-09-08	2018-10-09	Human	Human	—	PRJEB20997	ERP023216	2005	Europe	Denmark	—	SAMEA104138397	ERS1797415	Typhimurium	86	225812	4939187
SAL_SA1607AA	AH_98/4302	SAL_SA1607AA	M. Achtman	DT104	2018-08-15	2018-10-09	Human	Human	—	PRJEB20997	ERP023216	1998	Europe	Northern Ireland	Northern Ireland	SAMEA6514555	ERS4278978	Typhimurium	86	257730	4980957
SAL_SA1609AA	AH_98/4317	SAL_SA1609AA	M. Achtman	DT104	2018-08-15	2018-10-09	Human	Human	—	PRJEB20997	ERP023216	1998	Europe	Northern Ireland	Northern Ireland	SAMEA6514569	ERS4278992	Typhimurium	86	257549	4981066
SAL_SA1670AA	JM_04/125	SAL_SA1670AA	M. Achtman	DT104	2018-08-15	2018-10-09	Human	Human	—	PRJEB20997	ERP023216	2004	Europe	Northern Ireland	Northern Ireland	SAMEA6513978	ERS4278402	Typhimurium	86	257729	4973466
SAL_SA1678AA	JM_04/139	SAL_SA1678AA	M. Achtman	DT104	2018-08-15	2018-10-09	Human	Human	—	PRJEB20997	ERP023216	2004	Europe	Northern Ireland	Northern Ireland	SAMEA6513995	ERS4278419	Typhimurium	86	257729	4973169
SAL_SA1756AA	MC_04-0784	SAL_SA1756AA	M. Achtman	DT104	2018-08-15	2018-10-09	Human	Human	—	PRJEB20997	ERP023216	2004	Europe	Ireland	—	SAMEA6513876	ERS4278300	Typhimurium	86	257733	4982280
SAL_SA5499AA	MC_05-0866	SAL_SA5499AA	M. Achtman	DT104	2018-09-14	2018-10-09	Human	Human	—	PRJEB20997	ERP023216	2005	Europe	Ireland	—	SAMEA6515037	ERS4279459	Typhimurium	86	225811	4963646
SAL_YA4898AA	JM_04/68	SAL_YA4898AA	M. Achtman	DT104	2019-07-25	2019-07-25	Human	Human	—	PRJEB20997	ERP023216	2004	Europe	Northern Ireland	Northern Ireland	SAMEA5670946	ERS3474952	Typhimurium	86	223067	4971155
SAL_YA5059AA	JM_04/85	SAL_YA5059AA	M. Achtman	DT104	2019-07-25	2019-07-25	Human	Human	—	PRJEB20997	ERP023216	2004	Europe	Northern Ireland	Northern Ireland	SAMEA5670962	ERS3474968	Typhimurium	86	214460	4969791
SAL_YA5107AA	JM_04/39	SAL_YA5107AA	M. Achtman	DT104	2019-07-25	2019-07-25	Human	Human	—	PRJEB20997	ERP023216	2004	Europe	Northern Ireland	Northern Ireland	SAMEA5671019	ERS3475025	Typhimurium	86	257733	4971134
SAL_YA5217AA	JM_04/65	SAL_YA5217AA	M. Achtman	DT104	2019-07-25	2019-07-25	Human	Human	—	PRJEB20997	ERP023216	2004	Europe	Northern Ireland	Northern Ireland	SAMEA5670947	ERS3474953	Typhimurium	86	204650	4971853
SAL_BB9512AA	R5	SAL_BB9512AA	M. Achtman	DT104	2020-01-31	2020-01-31	Livestock	Bovine	—	PRJEB20997	ERP023216	1997	Europe	Germany	—	SAMEA5423372	ERS3228662	Typhimurium	86	257733	4979436
SAL_SA1582AA	AH_02/7163	SAL_SA1582AA	M. Achtman	DT104b	2018-08-15	2018-10-09	Human	Human	—	PRJEB20997	ERP023216	2002	Europe	Northern Ireland	Northern Ireland	SAMEA6514580	ERS4279003	Typhimurium	86	257546	4986549
SAL_SA1271AA	BD-PM-2006-12-002410	SAL_SA1271AA	M. Achtman	DT104	2018-08-15	2018-10-09	Livestock	Swine	—	PRJEB20997	ERP023216	2006	Europe	Northern Ireland	Northern Ireland	SAMEA6514735	ERS4279158	Typhimurium	87	225811	4980885
SAL_SA1568AA	AH_00/5965	SAL_SA1568AA	M. Achtman	DT104	2018-08-15	2018-10-09	Human	Human	—	PRJEB20997	ERP023216	2000	Europe	Northern Ireland	Northern Ireland	SAMEA6514495	ERS4278918	Typhimurium	87	225811	4980913
SAL_SA1624AA	AH_98/4360	SAL_SA1624AA	M. Achtman	DT104	2018-08-15	2018-10-09	Human	Human	—	PRJEB20997	ERP023216	1998	Europe	Northern Ireland	Northern Ireland	SAMEA6514527	ERS4278950	Typhimurium	87	225811	4981620
SAL_SA1652AA	JM_02/51	SAL_SA1652AA	M. Achtman	DT104	2018-08-15	2018-10-09	Human	Human	—	PRJEB20997	ERP023216	2002	Europe	Northern Ireland	Northern Ireland	SAMEA6514549	ERS4278972	Typhimurium	87	257549	4980894
SAL_SA1681AA	JM_04/147	SAL_SA1681AA	M. Achtman	DT104	2018-08-15	2018-10-09	Human	Human	—	PRJEB20997	ERP023216	2004	Europe	Northern Ireland	Northern Ireland	SAMEA6513964	ERS4278388	Typhimurium	87	225811	4972741
SAL_SA5536AA	MC_06-0718	SAL_SA5536AA	M. Achtman	DT104	2018-09-14	2018-10-09	Human	Human	—	PRJEB20997	ERP023216	2006	Europe	Ireland	—	SAMEA6514983	ERS4279405	Typhimurium	87	257733	4982151
SAL_YA4867AA	JM_04/37	SAL_YA4867AA	M. Achtman	DT104	2019-07-25	2019-07-25	Human	Human	—	PRJEB20997	ERP023216	2004	Europe	Northern Ireland	Northern Ireland	SAMEA5670980	ERS3474986	Typhimurium	87	214380	4970204
SAL_YA5203AA	JM_04/94	SAL_YA5203AA	M. Achtman	DT104	2019-07-25	2019-07-25	Human	Human	—	PRJEB20997	ERP023216	2004	Europe	Northern Ireland	Northern Ireland	SAMEA5670993	ERS3474999	Typhimurium	87	225811	4970875
SAL_YA5325AA	JM_03/09	SAL_YA5325AA	M. Achtman	DT104	2019-07-25	2019-07-25	Human	Human	—	PRJEB20997	ERP023216	2003	Europe	Northern Ireland	Northern Ireland	SAMEA5671017	ERS3475023	Typhimurium	87	204650	4979683
SAL_SA1324AA	BD-DU-2008-09-004079	SAL_SA1324AA	M. Achtman	DT104b	2018-08-15	2018-10-09	Livestock	Bovine	—	PRJEB20997	ERP023216	2008	Europe	Northern Ireland	Northern Ireland	SAMEA6514753	ERS4279176	Typhimurium	87	257549	4978531
SAL_SA1399AA	NL_J3	SAL_SA1399AA	M. Achtman	DT104b	2018-08-15	2018-10-09	Livestock	Swine	Pig	PRJEB20997	ERP023216	2005	Europe	Ireland	—	SAMEA6514685	ERS4279108	Typhimurium	87	225811	4982569
SAL_SA1880AA	SE06/34	SAL_SA1880AA	M. Achtman	DT104b	2018-08-15	2018-10-09	Livestock	Swine	Pork	PRJEB20997	ERP023216	2006	Europe	Northern Ireland	Northern Ireland	SAMEA6514683	ERS4279106	Typhimurium	87	225811	4991374
SAL_YA4558AA	JM_02/13	SAL_YA4558AA	M. Achtman	DT104b	2019-07-25	2019-07-25	Human	Human	—	PRJEB20997	ERP023216	2002	Europe	Northern Ireland	Northern Ireland	SAMEA5670985	ERS3474991	Typhimurium	87	225811	4980763
SAL_KA2072AA	12-9-20170427	SAL_KA2072AA	D. Brown (Scotland)	104	2017-07-05	2018-01-07	—	—	—	—	—	2017	Europe	United Kingdom	Scotland	—	—	Typhimurium	88	223066	4983776
SAL_JA0059AA	S/19965593-1	SAL_JA0059AA	D. Brown (Scotland)	DT104	2017-06-08	2017-12-11	—	—	—	—	—	—	Europe	United Kingdom	Scotland	—	—	Typhimurium	88	204653	5069436
SAL_SA1222AA	1006/05	SAL_SA1222AA	M. Achtman	DT104	2018-08-15	2018-10-09	Poultry	Avian	—	PRJEB20997	ERP023216	2005	Europe	Ireland	—	SAMEA6514843	ERS4279266	Typhimurium	88	257549	4980915
SAL_SA1660AA	JM_04/112	SAL_SA1660AA	M. Achtman	DT104	2018-08-15	2018-10-09	Human	Human	—	PRJEB20997	ERP023216	2004	Europe	Northern Ireland	Northern Ireland	SAMEA6513913	ERS4278337	Typhimurium	88	257729	4972618
SAL_SA1665AA	JM_04/117	SAL_SA1665AA	M. Achtman	DT104	2018-08-15	2018-10-09	Human	Human	—	PRJEB20997	ERP023216	2004	Europe	Northern Ireland	Northern Ireland	SAMEA6513906	ERS4278330	Typhimurium	88	257956	4973151
SAL_SA1676AA	JM_04/135	SAL_SA1676AA	M. Achtman	DT104	2018-08-15	2018-10-09	Human	Human	—	PRJEB20997	ERP023216	2004	Europe	Northern Ireland	Northern Ireland	SAMEA6513915	ERS4278339	Typhimurium	88	257729	4972955
SAL_SA1686AA	JM_04/19	SAL_SA1686AA	M. Achtman	DT104	2018-08-15	2018-10-09	Human	Human	—	PRJEB20997	ERP023216	2004	Europe	Northern Ireland	Northern Ireland	SAMEA6514533	ERS4278956	Typhimurium	88	257733	4973059
SAL_SA1691AA	JM_04/60	SAL_SA1691AA	M. Achtman	DT104	2018-08-15	2018-10-09	Human	Human	—	PRJEB20997	ERP023216	2004	Europe	Northern Ireland	Northern Ireland	SAMEA6513989	ERS4278413	Typhimurium	88	257733	4972884
SAL_SA1698AA	JM_04/74	SAL_SA1698AA	M. Achtman	DT104	2018-08-15	2018-10-09	Human	Human	—	PRJEB20997	ERP023216	2004	Europe	Northern Ireland	Northern Ireland	SAMEA6513991	ERS4278415	Typhimurium	88	257729	4972668
SAL_SA1707AA	JM_04/98	SAL_SA1707AA	M. Achtman	DT104	2018-08-15	2018-10-09	Human	Human	—	PRJEB20997	ERP023216	2004	Europe	Northern Ireland	Northern Ireland	SAMEA6513937	ERS4278361	Typhimurium	88	257733	4972534
SAL_SA1741AA	MC_04-0595	SAL_SA1741AA	M. Achtman	DT104	2018-08-15	2018-10-09	Human	Human	—	PRJEB20997	ERP023216	2004	Europe	Ireland	—	SAMEA6513820	ERS4278244	Typhimurium	88	257733	4982535
SAL_YA4564AA	JM_04/53	SAL_YA4564AA	M. Achtman	DT104	2019-07-25	2019-07-25	Human	Human	—	PRJEB20997	ERP023216	2004	Europe	Northern Ireland	Northern Ireland	SAMEA5670989	ERS3474995	Typhimurium	88	225811	4971082
SAL_YA4728AA	JM_04/31	SAL_YA4728AA	M. Achtman	DT104	2019-07-25	2019-07-25	Human	Human	—	PRJEB20997	ERP023216	2004	Europe	Northern Ireland	Northern Ireland	SAMEA5670970	ERS3474976	Typhimurium	88	223067	4969973
SAL_YA4908AA	JM_04/66	SAL_YA4908AA	M. Achtman	DT104	2019-07-25	2019-07-25	Human	Human	—	PRJEB20997	ERP023216	2004	Europe	Northern Ireland	Northern Ireland	SAMEA5671020	ERS3475026	Typhimurium	88	257733	4970648
SAL_YA5225AA	JM_04/95	SAL_YA5225AA	M. Achtman	DT104	2019-07-25	2019-07-25	Human	Human	—	PRJEB20997	ERP023216	2004	Europe	Northern Ireland	Northern Ireland	SAMEA5670954	ERS3474960	Typhimurium	88	225811	4970670
SAL_SA1286AA	SM-DU-2007-03-009861	SAL_SA1286AA	M. Achtman	DT104b	2018-08-15	2018-10-09	Livestock	Swine	—	PRJEB20997	ERP023216	2007	Europe	Northern Ireland	Northern Ireland	SAMEA6514815	ERS4279238	Typhimurium	88	257733	4987955
SAL_SA1298AA	SM-DU-2007-09-007135	SAL_SA1298AA	M. Achtman	DT104b	2018-08-15	2018-10-09	Poultry	Avian	—	PRJEB20997	ERP023216	2007	Europe	Northern Ireland	Northern Ireland	SAMEA6514821	ERS4279244	Typhimurium	88	257954	4987612
SAL_SA1307AA	BD-PM-2008-01-000892	SAL_SA1307AA	M. Achtman	DT104b	2018-08-15	2018-10-09	Livestock	Swine	—	PRJEB20997	ERP023216	2008	Europe	Northern Ireland	Northern Ireland	SAMEA6514845	ERS4279268	Typhimurium	88	257549	4978347
SAL_SA1490AA	JE_S09-002554	SAL_SA1490AA	M. Achtman	DT104b	2018-08-15	2018-10-09	Environment	Environment	—	PRJEB20997	ERP023216	2009	Europe	Ireland	—	SAMEA6513922	ERS4278346	Typhimurium	88	257956	4943181
SAL_SA5137AA	NL_J2	SAL_SA5137AA	M. Achtman	DT104b	2018-09-14	2018-10-09	Livestock	Swine	Pig	PRJEB20997	ERP023216	2005	Europe	Ireland	—	SAMEA6515001	ERS4279423	Typhimurium	88	257549	4982824
SAL_SA5622AA	SE06/42	SAL_SA5622AA	M. Achtman	DT104b	2018-09-14	2018-10-09	Livestock	Swine	Pork	PRJEB20997	ERP023216	2006	Europe	Northern Ireland	Northern Ireland	SAMEA6514959	ERS4279381	Typhimurium	88	225808	4987258
SAL_PA0172AA	0508R6710	SAL_PA0172AA	M. Achtman	104	2018-04-05	2018-10-09	Human	Human	human	PRJEB39546	ERP123079	2005	Europe	Denmark	—	SAMEA7129674	ERS4890174	Typhimurium	89	196356	4972244
SAL_SA1217AA	340/05	SAL_SA1217AA	M. Achtman	DT104	2018-08-15	2018-10-09	Poultry	Avian	—	PRJEB20997	ERP023216	2005	Europe	Ireland	—	SAMEA6514780	ERS4279203	Typhimurium	89	257549	4983096
SAL_SA1425AA	DB_44	SAL_SA1425AA	M. Achtman	DT104	2018-08-15	2018-10-09	Environment	Environment	—	PRJEB20997	ERP023216	—	Europe	Ireland	—	SAMEA6514487	ERS4278910	Typhimurium	89	225811	4980743
SAL_SA1695AA	JM_04/71	SAL_SA1695AA	M. Achtman	DT104	2018-08-15	2018-10-09	Human	Human	—	PRJEB20997	ERP023216	2004	Europe	Northern Ireland	Northern Ireland	SAMEA6513998	ERS4278422	Typhimurium	89	257729	4973129
SAL_SA1705AA	JM_04/88	SAL_SA1705AA	M. Achtman	DT104	2018-08-15	2018-10-09	Human	Human	—	PRJEB20997	ERP023216	2004	Europe	Northern Ireland	Northern Ireland	SAMEA6514556	ERS4278979	Typhimurium	89	257733	4972893
SAL_SA5516AA	MC_06-0244	SAL_SA5516AA	M. Achtman	DT104	2018-09-14	2018-10-09	Human	Human	—	PRJEB20997	ERP023216	2006	Europe	Ireland	—	SAMEA6515026	ERS4279448	Typhimurium	89	225811	4982622
SAL_YA4563AA	JM_04/50	SAL_YA4563AA	M. Achtman	DT104	2019-07-25	2019-07-25	Human	Human	Human, Faeces	PRJEB39546	ERP123079	2004	Europe	Northern Ireland	Northern Ireland	SAMEA7114511	ERS4875057	Typhimurium	89	222822	4969892
SAL_YA4872AA	JM_04/38	SAL_YA4872AA	M. Achtman	DT104	2019-07-25	2019-07-25	Human	Human	—	PRJEB20997	ERP023216	2004	Europe	Northern Ireland	Northern Ireland	SAMEA5671002	ERS3475008	Typhimurium	89	223067	4969617
SAL_BB5917AA	JE_S09-002077	SAL_BB5917AA	M. Achtman	DT104	2019-12-19	2019-12-19	Food	Bovine	Beef	PRJEB39546	ERP123079	2009	Europe	Ireland	—	SAMEA7113346	ERS4873894	Typhimurium	89	213264	4948597
SAL_YA4552AA	JM_02/12	SAL_YA4552AA	M. Achtman	DT104/12	2019-07-25	2019-07-25	Human	Human	—	PRJEB20997	ERP023216	2002	Europe	Northern Ireland	Northern Ireland	SAMEA5670977	ERS3474983	Typhimurium	89	223067	4883292
SAL_SA1371AA	JE_3795	SAL_SA1371AA	M. Achtman	DT104b	2018-08-15	2018-10-09	Food	Food	—	PRJEB20997	ERP023216	2006	Europe	Ireland	—	SAMEA6514701	ERS4279124	Typhimurium	89	225811	4987986
SAL_YA5164AA	JM_01/42	SAL_YA5164AA	M. Achtman	DT104b	2019-07-25	2019-07-25	Human	Human	—	PRJEB20997	ERP023216	2001	Europe	Northern Ireland	Northern Ireland	SAMEA5670972	ERS3474978	Typhimurium	89	223067	4986141
SAL_SA1208AA	1116/04	SAL_SA1208AA	M. Achtman	DT104	2018-08-15	2018-10-09	Poultry	Avian	—	PRJEB20997	ERP023216	2004	Europe	Ireland	—	SAMEA6514493	ERS4278916	Typhimurium	90	257733	4984774
SAL_SA1213AA	509/05	SAL_SA1213AA	M. Achtman	DT104	2018-08-15	2018-10-09	Poultry	Avian	—	PRJEB20997	ERP023216	2005	Europe	Ireland	—	SAMEA6514859	ERS4279282	Typhimurium	90	257733	4981399
SAL_SA1215AA	122/05	SAL_SA1215AA	M. Achtman	DT104	2018-08-15	2018-10-09	Poultry	Avian	—	PRJEB20997	ERP023216	2005	Europe	Ireland	—	SAMEA6514851	ERS4279274	Typhimurium	90	257521	4980533
SAL_SA1613AA	AH_98/4329	SAL_SA1613AA	M. Achtman	DT104	2018-08-15	2018-10-09	Human	Human	—	PRJEB20997	ERP023216	1998	Europe	Northern Ireland	Northern Ireland	SAMEA6514551	ERS4278974	Typhimurium	90	257733	4981202
SAL_SA1692AA	JM_04/67	SAL_SA1692AA	M. Achtman	DT104	2018-08-15	2018-10-09	Human	Human	—	PRJEB20997	ERP023216	2004	Europe	Northern Ireland	Northern Ireland	SAMEA6514008	ERS4278432	Typhimurium	90	257729	4973014
SAL_SA1248AA	BD-PM-2006-04-004307	SAL_SA1248AA	M. Achtman	DT104b	2018-08-15	2018-10-09	Livestock	Swine	—	PRJEB20997	ERP023216	2006	Europe	Northern Ireland	Northern Ireland	SAMEA6514792	ERS4279215	Typhimurium	90	257733	4984729
SAL_SA1383AA	DP_J20	SAL_SA1383AA	M. Achtman	DT104b	2018-08-15	2018-10-09	Environment	Environment	—	PRJEB20997	ERP023216	2006	Europe	Ireland	—	SAMEA6514558	ERS4278981	Typhimurium	90	257549	4981469
SAL_SA1313AA	SM-DU-2008-03-001850	SAL_SA1313AA	M. Achtman	DT104	2018-08-15	2018-10-09	Poultry	Avian	—	PRJEB20997	ERP023216	2008	Europe	Northern Ireland	Northern Ireland	SAMEA6514862	ERS4279285	Typhimurium	91	257549	4972429
SAL_SA1372AA	DP_A39	SAL_SA1372AA	M. Achtman	DT104	2018-08-15	2018-10-09	Environment	Environment	—	PRJEB20997	ERP023216	2005	Europe	Ireland	—	SAMEA6514004	ERS4278428	Typhimurium	91	257733	4983493
SAL_SA1597AA	AH_98/4252	SAL_SA1597AA	M. Achtman	DT104	2018-08-15	2018-10-09	Human	Human	—	PRJEB20997	ERP023216	1998	Europe	Northern Ireland	Northern Ireland	SAMEA6514544	ERS4278967	Typhimurium	91	257733	4981259
SAL_SA1620AA	AH_98/4356	SAL_SA1620AA	M. Achtman	DT104	2018-08-15	2018-10-09	Human	Human	—	PRJEB20997	ERP023216	1998	Europe	Northern Ireland	Northern Ireland	SAMEA6514511	ERS4278934	Typhimurium	91	257733	4980685
SAL_SA1674AA	JM_04/133	SAL_SA1674AA	M. Achtman	DT104	2018-08-15	2018-10-09	Human	Human	—	PRJEB20997	ERP023216	2004	Europe	Northern Ireland	Northern Ireland	SAMEA6513988	ERS4278412	Typhimurium	91	257733	4972608
SAL_SA1683AA	JM_04/162	SAL_SA1683AA	M. Achtman	DT104	2018-08-15	2018-10-09	Human	Human	—	PRJEB20997	ERP023216	2004	Europe	Northern Ireland	Northern Ireland	SAMEA6513980	ERS4278404	Typhimurium	91	257729	4973006
SAL_SA1685AA	JM_04/185	SAL_SA1685AA	M. Achtman	DT104	2018-08-15	2018-10-09	Human	Human	—	PRJEB20997	ERP023216	2004	Europe	Northern Ireland	Northern Ireland	SAMEA6513925	ERS4278349	Typhimurium	91	257772	4973428
SAL_YA4795AA	JM_04/44	SAL_YA4795AA	M. Achtman	DT104	2019-07-25	2019-07-25	Human	Human	—	PRJEB20997	ERP023216	2004	Europe	Northern Ireland	Northern Ireland	SAMEA5670997	ERS3475003	Typhimurium	91	225811	4968521
SAL_YA4906AA	JM_04/64	SAL_YA4906AA	M. Achtman	DT104	2019-07-25	2019-07-25	Human	Human	—	PRJEB20997	ERP023216	2004	Europe	Northern Ireland	Northern Ireland	SAMEA5670932	ERS3474938	Typhimurium	91	257730	4969842
SAL_YA5279AA	JM_04/28	SAL_YA5279AA	M. Achtman	DT104	2019-07-25	2019-07-25	Human	Human	—	PRJEB20997	ERP023216	2004	Europe	Northern Ireland	Northern Ireland	SAMEA5670949	ERS3474955	Typhimurium	91	225811	4969225
SAL_SA1787AA	SE04/9	SAL_SA1787AA	M. Achtman	DT104b	2018-08-15	2018-10-09	—	—	—	PRJEB20997	ERP023216	2004	Europe	Northern Ireland	Northern Ireland	SAMEA6513877	ERS4278301	Typhimurium	91	257733	4891728
SAL_SA1804AA	SE04/155	SAL_SA1804AA	M. Achtman	DT104b	2018-08-15	2018-10-09	Livestock	Swine	Pork	PRJEB20997	ERP023216	2005	Europe	Northern Ireland	Northern Ireland	SAMEA6514690	ERS4279113	Typhimurium	91	257549	4994405
SAL_SA1249AA	SM-DU-2006-05-001325	SAL_SA1249AA	M. Achtman	DT104	2018-08-15	2018-10-09	Food	Food	—	PRJEB20997	ERP023216	2006	Europe	Northern Ireland	Northern Ireland	SAMEA6514743	ERS4279166	Typhimurium	92	225808	4988724
SAL_SA1255AA	BD-OM-2006-08-003515	SAL_SA1255AA	M. Achtman	DT104	2018-08-15	2018-10-09	Livestock	Swine	—	PRJEB20997	ERP023216	2006	Europe	Northern Ireland	Northern Ireland	SAMEA6514727	ERS4279150	Typhimurium	92	225811	4989988
SAL_SA1350AA	NL_A19	SAL_SA1350AA	M. Achtman	DT104	2018-08-15	2018-10-09	Livestock	Swine	—	PRJEB20997	ERP023216	2005	Europe	Ireland	—	SAMEA6514842	ERS4279265	Typhimurium	92	257733	4983067
SAL_SA1574AA	AH_01/6657	SAL_SA1574AA	M. Achtman	DT104	2018-08-15	2018-10-09	Human	Human	—	PRJEB20997	ERP023216	2001	Europe	Northern Ireland	Northern Ireland	SAMEA6514503	ERS4278926	Typhimurium	92	257730	4981471
SAL_SA1623AA	AH_98/4359	SAL_SA1623AA	M. Achtman	DT104	2018-08-15	2018-10-09	Human	Human	—	PRJEB20997	ERP023216	1998	Europe	Northern Ireland	Northern Ireland	SAMEA6514535	ERS4278958	Typhimurium	92	257549	4980960
SAL_SA1667AA	JM_04/119	SAL_SA1667AA	M. Achtman	DT104	2018-08-15	2018-10-09	Human	Human	—	PRJEB20997	ERP023216	2004	Europe	Northern Ireland	Northern Ireland	SAMEA6513914	ERS4278338	Typhimurium	92	257733	4972460
SAL_SA5498AA	MC_05-0863	SAL_SA5498AA	M. Achtman	DT104	2018-09-14	2018-10-09	Human	Human	—	PRJEB20997	ERP023216	2005	Europe	Ireland	—	SAMEA6514973	ERS4279395	Typhimurium	92	225811	4980852
SAL_YA4793AA	JM_04/47	SAL_YA4793AA	M. Achtman	DT104	2019-07-25	2019-07-25	Human	Human	—	PRJEB20997	ERP023216	2004	Europe	Northern Ireland	Northern Ireland	SAMEA5670971	ERS3474977	Typhimurium	92	257956	4969598
SAL_YA5199AA	JM_04/49	SAL_YA5199AA	M. Achtman	DT104	2019-07-25	2019-07-25	Human	Human	—	PRJEB20997	ERP023216	2004	Europe	Northern Ireland	Northern Ireland	SAMEA5670957	ERS3474963	Typhimurium	92	223067	4970266
SAL_SA1355AA	NL_F1	SAL_SA1355AA	M. Achtman	DT104b	2018-08-15	2018-10-09	Livestock	Swine	—	PRJEB20997	ERP023216	2006	Europe	Ireland	—	SAMEA6514812	ERS4279235	Typhimurium	92	225990	4990654
SAL_SA1682AA	JM_04/148	SAL_SA1682AA	M. Achtman	DT104b	2018-08-15	2018-10-09	Human	Human	—	PRJEB20997	ERP023216	2004	Europe	Northern Ireland	Northern Ireland	SAMEA6513972	ERS4278396	Typhimurium	92	257733	4991005
SAL_YA4870AA	JM_01/28	SAL_YA4870AA	M. Achtman	DT104b	2019-07-25	2019-07-25	Human	Human	—	PRJEB20997	ERP023216	2001	Europe	Northern Ireland	Northern Ireland	SAMEA5671021	ERS3475027	Typhimurium	92	196363	4987237
SAL_PA0121AA	0506S40690	SAL_PA0121AA	M. Achtman	104	2018-04-05	2018-10-09	Human	Human	human	PRJEB39546	ERP123079	2005	Europe	Denmark	—	SAMEA7129703	ERS4890203	Typhimurium	93	223067	5023965
SAL_SA1300AA	BD-PM-2007-10-004978	SAL_SA1300AA	M. Achtman	DT104	2018-08-15	2018-10-09	Livestock	Swine	—	PRJEB20997	ERP023216	2007	Europe	Northern Ireland	Northern Ireland	SAMEA6514837	ERS4279260	Typhimurium	93	225811	4981231
SAL_SA1376AA	DP_J10	SAL_SA1376AA	M. Achtman	DT104	2018-08-15	2018-10-09	Environment	Environment	—	PRJEB20997	ERP023216	2006	Europe	Ireland	—	SAMEA6514510	ERS4278933	Typhimurium	93	257549	4981266
SAL_SA1601AA	AH_98/4282	SAL_SA1601AA	M. Achtman	DT104	2018-08-15	2018-10-09	Human	Human	—	PRJEB20997	ERP023216	1998	Europe	Northern Ireland	Northern Ireland	SAMEA6514512	ERS4278935	Typhimurium	93	257733	4981412
SAL_SA1617AA	AH_98/4337	SAL_SA1617AA	M. Achtman	DT104	2018-08-15	2018-10-09	Human	Human	—	PRJEB20997	ERP023216	1998	Europe	Northern Ireland	Northern Ireland	SAMEA6514543	ERS4278966	Typhimurium	93	225811	4980656
SAL_SA1628AA	AH_98/4375	SAL_SA1628AA	M. Achtman	DT104	2018-08-15	2018-10-09	Human	Human	—	PRJEB20997	ERP023216	1998	Europe	Northern Ireland	Northern Ireland	SAMEA6514559	ERS4278982	Typhimurium	93	257733	4981650
SAL_SA1631AA	AH_98/4523	SAL_SA1631AA	M. Achtman	DT104	2018-08-15	2018-10-09	Human	Human	—	PRJEB20997	ERP023216	1998	Europe	Northern Ireland	Northern Ireland	SAMEA6514547	ERS4278970	Typhimurium	93	225811	4987720
SAL_SA1637AA	AH_99/4850	SAL_SA1637AA	M. Achtman	DT104	2018-08-15	2018-10-09	Human	Human	—	PRJEB20997	ERP023216	1999	Europe	Northern Ireland	Northern Ireland	SAMEA6514570	ERS4278993	Typhimurium	93	225811	4980983
SAL_SA1677AA	JM_04/136	SAL_SA1677AA	M. Achtman	DT104	2018-08-15	2018-10-09	Human	Human	—	PRJEB20997	ERP023216	2004	Europe	Northern Ireland	Northern Ireland	SAMEA6513946	ERS4278370	Typhimurium	93	257733	4973161
SAL_SA1684AA	JM_04/17	SAL_SA1684AA	M. Achtman	DT104	2018-08-15	2018-10-09	Human	Human	—	PRJEB20997	ERP023216	2004	Europe	Northern Ireland	Northern Ireland	SAMEA6514565	ERS4278988	Typhimurium	93	225811	4972417
SAL_SA1689AA	JM_04/40	SAL_SA1689AA	M. Achtman	DT104	2018-08-15	2018-10-09	Human	Human	—	PRJEB20997	ERP023216	2004	Europe	Northern Ireland	Northern Ireland	SAMEA6513871	ERS4278295	Typhimurium	93	257729	4972540
SAL_SA1703AA	JM_04/81	SAL_SA1703AA	M. Achtman	DT104	2018-08-15	2018-10-09	Human	Human	—	PRJEB20997	ERP023216	2004	Europe	Northern Ireland	Northern Ireland	SAMEA6513982	ERS4278406	Typhimurium	93	257733	4972917
SAL_SA1754AA	MC_04-0756	SAL_SA1754AA	M. Achtman	DT104	2018-08-15	2018-10-09	Human	Human	—	PRJEB20997	ERP023216	2004	Europe	Ireland	—	SAMEA6513901	ERS4278325	Typhimurium	93	257733	4981037
SAL_SA1381AA	DP_J17	SAL_SA1381AA	M. Achtman	DT104b	2018-08-15	2018-10-09	Environment	Environment	—	PRJEB20997	ERP023216	2006	Europe	Ireland	—	SAMEA6514550	ERS4278973	Typhimurium	93	257733	4981520
SAL_YA4537AA	JM_01/97	SAL_YA4537AA	M. Achtman	DT104B	2019-07-25	2019-07-25	Human	Human	—	PRJEB20997	ERP023216	2001	Europe	Northern Ireland	Northern Ireland	SAMEA5670938	ERS3474944	Typhimurium	93	196363	4990393
SAL_SA1317AA	SM-DU-2008-04-009931	SAL_SA1317AA	M. Achtman	DT104	2018-08-15	2018-10-09	Livestock	Swine	—	PRJEB20997	ERP023216	2008	Europe	Northern Ireland	Northern Ireland	SAMEA6514808	ERS4279231	Typhimurium	94	257956	4982234
SAL_SA1581AA	AH_02/7071	SAL_SA1581AA	M. Achtman	DT104	2018-08-15	2018-10-09	Human	Human	—	PRJEB20997	ERP023216	2002	Europe	Northern Ireland	Northern Ireland	SAMEA6513952	ERS4278376	Typhimurium	94	257733	4985699
SAL_SA1587AA	AH_03/7513	SAL_SA1587AA	M. Achtman	DT104	2018-08-15	2018-10-09	Human	Human	—	PRJEB20997	ERP023216	2003	Europe	Northern Ireland	Northern Ireland	SAMEA6514552	ERS4278975	Typhimurium	94	225811	4981651
SAL_SA1600AA	AH_98/4280	SAL_SA1600AA	M. Achtman	DT104	2018-08-15	2018-10-09	Human	Human	—	PRJEB20997	ERP023216	1998	Europe	Northern Ireland	Northern Ireland	SAMEA6514537	ERS4278960	Typhimurium	94	225811	4981383
SAL_SA1661AA	JM_04/113	SAL_SA1661AA	M. Achtman	DT104	2018-08-15	2018-10-09	Human	Human	—	PRJEB20997	ERP023216	2004	Europe	Northern Ireland	Northern Ireland	SAMEA6513826	ERS4278250	Typhimurium	94	257729	4973052
SAL_SA1662AA	JM_04/114	SAL_SA1662AA	M. Achtman	DT104	2018-08-15	2018-10-09	Human	Human	—	PRJEB20997	ERP023216	2004	Europe	Northern Ireland	Northern Ireland	SAMEA6513840	ERS4278264	Typhimurium	94	257729	4972626
SAL_SA1668AA	JM_04/120	SAL_SA1668AA	M. Achtman	DT104	2018-08-15	2018-10-09	Human	Human	—	PRJEB20997	ERP023216	2004	Europe	Northern Ireland	Northern Ireland	SAMEA6513933	ERS4278357	Typhimurium	94	257729	4972854
SAL_SA1669AA	JM_04/121	SAL_SA1669AA	M. Achtman	DT104	2018-08-15	2018-10-09	Human	Human	—	PRJEB20997	ERP023216	2004	Europe	Northern Ireland	Northern Ireland	SAMEA6513962	ERS4278386	Typhimurium	94	225811	4973761
SAL_CB9625AA	RM9436	SAL_CB9625AA	Craig Parker, USDA ARS	DT104	2020-04-15	2020-04-15	Human	Human	clinical	—	—	2009	North America	United States	Colorado	—	—	Typhimurium	94	216273	5000969
SAL_SA1252AA	BD-DU-2006-07-000043	SAL_SA1252AA	M. Achtman	DT104	2018-08-15	2018-10-09	Livestock	Bovine	—	PRJEB20997	ERP023216	2006	Europe	Northern Ireland	Northern Ireland	SAMEA6514805	ERS4279228	Typhimurium	95	257733	4984277
SAL_SA1293AA	BD-OM-2007-07-005180	SAL_SA1293AA	M. Achtman	DT104	2018-08-15	2018-10-09	Livestock	Bovine	—	PRJEB20997	ERP023216	2007	Europe	Northern Ireland	Northern Ireland	SAMEA6514789	ERS4279212	Typhimurium	95	257549	4979574
SAL_SA1504AA	JE_S09-002574	SAL_SA1504AA	M. Achtman	DT104	2018-08-15	2018-10-09	Environment	Environment	—	PRJEB20997	ERP023216	2009	Europe	Ireland	—	SAMEA6513936	ERS4278360	Typhimurium	95	257732	4953862
SAL_SA1580AA	AH_02/7062	SAL_SA1580AA	M. Achtman	DT104	2018-08-15	2018-10-09	Human	Human	—	PRJEB20997	ERP023216	2002	Europe	Northern Ireland	Northern Ireland	SAMEA6513938	ERS4278362	Typhimurium	95	257729	4986573
SAL_SA1595AA	AH_98/3868	SAL_SA1595AA	M. Achtman	DT104	2018-08-15	2018-10-09	Human	Human	—	PRJEB20997	ERP023216	1998	Europe	Northern Ireland	Northern Ireland	SAMEA6514523	ERS4278946	Typhimurium	95	257733	4983558
SAL_SA1671AA	JM_04/129	SAL_SA1671AA	M. Achtman	DT104	2018-08-15	2018-10-09	Human	Human	—	PRJEB20997	ERP023216	2004	Europe	Northern Ireland	Northern Ireland	SAMEA6513923	ERS4278347	Typhimurium	95	257733	4972621
SAL_SA1679AA	JM_04/145	SAL_SA1679AA	M. Achtman	DT104	2018-08-15	2018-10-09	Human	Human	—	PRJEB20997	ERP023216	2004	Europe	Northern Ireland	Northern Ireland	SAMEA6513931	ERS4278355	Typhimurium	95	257729	4972681
SAL_SA1702AA	JM_04/79	SAL_SA1702AA	M. Achtman	DT104	2018-08-15	2018-10-09	Human	Human	—	PRJEB20997	ERP023216	2004	Europe	Northern Ireland	Northern Ireland	SAMEA6513950	ERS4278374	Typhimurium	95	257733	4973051
SAL_SA1749AA	MC_04-0681	SAL_SA1749AA	M. Achtman	DT104	2018-08-15	2018-10-09	Human	Human	—	PRJEB20997	ERP023216	2004	Europe	Ireland	—	SAMEA6513829	ERS4278253	Typhimurium	95	257729	4981788
SAL_SA1755AA	MC_04-0777	SAL_SA1755AA	M. Achtman	DT104	2018-08-15	2018-10-09	Human	Human	—	PRJEB20997	ERP023216	2004	Europe	Ireland	—	SAMEA6513842	ERS4278266	Typhimurium	95	257733	4981801
SAL_YA4672AA	JM_01/80	SAL_YA4672AA	M. Achtman	DT104	2019-07-25	2019-07-25	Human	Human	—	PRJEB20997	ERP023216	2001	Europe	Northern Ireland	Northern Ireland	SAMEA5670981	ERS3474987	Typhimurium	95	204653	5014973
SAL_YA5114AA	JM_04/43	SAL_YA5114AA	M. Achtman	DT104	2019-07-25	2019-07-25	Human	Human	Human, Faeces	PRJEB39546	ERP123079	2004	Europe	Northern Ireland	Northern Ireland	SAMEA7113537	ERS4874084	Typhimurium	95	225811	4971302
SAL_YA5156AA	JM_01/72	SAL_YA5156AA	M. Achtman	DT104	2019-07-25	2019-07-25	Human	Human	—	PRJEB20997	ERP023216	2001	Europe	Northern Ireland	Northern Ireland	SAMEA5670964	ERS3474970	Typhimurium	95	196920	4981634
SAL_YA5285AA	JM_04/57	SAL_YA5285AA	M. Achtman	DT104	2019-07-25	2019-07-25	Human	Human	—	PRJEB20997	ERP023216	2004	Europe	Northern Ireland	Northern Ireland	SAMEA5670988	ERS3474994	Typhimurium	95	223067	4969820
SAL_YA5344AA	JM_02/57	SAL_YA5344AA	M. Achtman	DT104	2019-07-25	2019-07-25	Human	Human	—	PRJEB20997	ERP023216	2002	Europe	Northern Ireland	Northern Ireland	SAMEA5670940	ERS3474946	Typhimurium	95	225811	4977433
SAL_BB9416AA	R8	SAL_BB9416AA	M. Achtman	DT104	2020-01-31	2020-01-31	Livestock	Bovine	—	PRJEB20997	ERP023216	1997	Europe	Germany	—	SAMEA5423364	ERS3228654	Typhimurium	95	225811	5023160
SAL_BB9424AA	R4	SAL_BB9424AA	M. Achtman	DT104	2020-01-31	2020-01-31	Livestock	Bovine	—	PRJEB20997	ERP023216	1996	Europe	Germany	—	SAMEA5423354	ERS3228644	Typhimurium	95	257733	4978502
SAL_SA1354AA	NL_E4	SAL_SA1354AA	M. Achtman	DT104b	2018-08-15	2018-10-09	Livestock	Swine	—	PRJEB20997	ERP023216	2006	Europe	Ireland	—	SAMEA6514802	ERS4279225	Typhimurium	95	257733	4990027
SAL_SA1384AA	DP_J21	SAL_SA1384AA	M. Achtman	DT104b	2018-08-15	2018-10-09	Environment	Environment	—	PRJEB20997	ERP023216	2006	Europe	Ireland	—	SAMEA6514566	ERS4278989	Typhimurium	95	225811	4982360
SAL_SA1385AA	DP_J28	SAL_SA1385AA	M. Achtman	DT104b	2018-08-15	2018-10-09	Livestock	Swine	—	PRJEB20997	ERP023216	2006	Europe	Ireland	—	SAMEA6514706	ERS4279129	Typhimurium	95	257549	4982145
SAL_SA1592AA	AH_06/8976	SAL_SA1592AA	M. Achtman	DT104b	2018-08-15	2018-10-09	Human	Human	—	PRJEB20997	ERP023216	2006	Europe	Northern Ireland	Northern Ireland	SAMEA6514738	ERS4279161	Typhimurium	95	257733	4987125
SAL_SA5165AA	JE_S09-000792	SAL_SA5165AA	M. Achtman	DT104b	2018-09-14	2018-10-09	Livestock	Swine	—	PRJEB20997	ERP023216	2009	Europe	Ireland	—	SAMEA6515025	ERS4279447	Typhimurium	95	257549	4944653
SAL_SA1226AA	1007/05	SAL_SA1226AA	M. Achtman	DT104	2018-08-15	2018-10-09	Poultry	Avian	—	PRJEB20997	ERP023216	2005	Europe	Ireland	—	SAMEA6514841	ERS4279264	Typhimurium	96	257729	5042695
SAL_SA1250AA	BD-DU-2006-06-004373	SAL_SA1250AA	M. Achtman	DT104	2018-08-15	2018-10-09	Livestock	Bovine	—	PRJEB20997	ERP023216	2006	Europe	Northern Ireland	Northern Ireland	SAMEA6514860	ERS4279283	Typhimurium	96	225811	4981602
SAL_SA1603AA	AH_98/4297	SAL_SA1603AA	M. Achtman	DT104	2018-08-15	2018-10-09	Human	Human	—	PRJEB20997	ERP023216	1998	Europe	Northern Ireland	Northern Ireland	SAMEA6514489	ERS4278912	Typhimurium	96	223067	4981832
SAL_SA1619AA	AH_98/4344	SAL_SA1619AA	M. Achtman	DT104	2018-08-15	2018-10-09	Human	Human	—	PRJEB20997	ERP023216	1998	Europe	Northern Ireland	Northern Ireland	SAMEA6514520	ERS4278943	Typhimurium	96	257733	4978103
SAL_SA1666AA	JM_04/118	SAL_SA1666AA	M. Achtman	DT104	2018-08-15	2018-10-09	Human	Human	—	PRJEB20997	ERP023216	2004	Europe	Northern Ireland	Northern Ireland	SAMEA6513874	ERS4278298	Typhimurium	96	206917	4973290
SAL_SA1706AA	JM_04/96	SAL_SA1706AA	M. Achtman	DT104	2018-08-15	2018-10-09	Human	Human	—	PRJEB20997	ERP023216	2004	Europe	Northern Ireland	Northern Ireland	SAMEA6513974	ERS4278398	Typhimurium	96	204650	4973702
SAL_SA1751AA	MC_04-0687	SAL_SA1751AA	M. Achtman	DT104	2018-08-15	2018-10-09	Human	Human	—	PRJEB20997	ERP023216	2004	Europe	Ireland	—	SAMEA6513885	ERS4278309	Typhimurium	96	257733	4981295
SAL_YA4490AA	JM_04/30	SAL_YA4490AA	M. Achtman	DT104	2019-07-25	2019-07-25	Human	Human	—	PRJEB20997	ERP023216	2004	Europe	Northern Ireland	Northern Ireland	SAMEA5670958	ERS3474964	Typhimurium	96	225811	4970963
SAL_SA1265AA	BD-PM-2006-10-008268	SAL_SA1265AA	M. Achtman	DT104b	2018-08-15	2018-10-09	Livestock	Swine	—	PRJEB20997	ERP023216	2006	Europe	Northern Ireland	Northern Ireland	SAMEA6514844	ERS4279267	Typhimurium	96	225811	4942566
SAL_SA1459AA	JE_S09-001071	SAL_SA1459AA	M. Achtman	DT104b	2018-08-15	2018-10-09	Livestock	Swine	—	PRJEB20997	ERP023216	2009	Europe	Ireland	—	SAMEA6514737	ERS4279160	Typhimurium	96	225808	4986271
SAL_SA1501AA	JE_S09-002565	SAL_SA1501AA	M. Achtman	DT104b	2018-08-15	2018-10-09	Environment	Environment	—	PRJEB20997	ERP023216	2009	Europe	Ireland	—	SAMEA6513955	ERS4278379	Typhimurium	96	257729	4943049
SAL_SA1651AA	JM_02/14	SAL_SA1651AA	M. Achtman	DT104b	2018-08-15	2018-10-09	Human	Human	—	PRJEB20997	ERP023216	2002	Europe	Northern Ireland	Northern Ireland	SAMEA6514540	ERS4278963	Typhimurium	96	225811	4985469
SAL_SA1243AA	BD-DU-2006-02-006862	SAL_SA1243AA	M. Achtman	DT104	2018-08-15	2018-10-09	Livestock	Ovine/Goat (Caprinae)	—	PRJEB20997	ERP023216	2006	Europe	Northern Ireland	Northern Ireland	SAMEA6514798	ERS4279221	Typhimurium	97	257729	5040442
SAL_SA1608AA	AH_98/4303	SAL_SA1608AA	M. Achtman	DT104	2018-08-15	2018-10-09	Human	Human	—	PRJEB20997	ERP023216	1998	Europe	Northern Ireland	Northern Ireland	SAMEA6514519	ERS4278942	Typhimurium	97	225811	4981460
SAL_SA1688AA	JM_04/23	SAL_SA1688AA	M. Achtman	DT104	2018-08-15	2018-10-09	Human	Human	—	PRJEB20997	ERP023216	2004	Europe	Northern Ireland	Northern Ireland	SAMEA6514500	ERS4278923	Typhimurium	97	225811	4972135
SAL_YA4815AA	JM_04/89	SAL_YA4815AA	M. Achtman	DT104	2019-07-25	2019-07-25	Human	Human	—	PRJEB20997	ERP023216	2004	Europe	Northern Ireland	Northern Ireland	SAMEA5670942	ERS3474948	Typhimurium	97	225812	4971296
SAL_SA1502AA	JE_S09-002566	SAL_SA1502AA	M. Achtman	DT104b	2018-08-15	2018-10-09	Environment	Environment	—	PRJEB20997	ERP023216	2009	Europe	Ireland	—	SAMEA6513947	ERS4278371	Typhimurium	97	257729	4942928
SAL_SA1573AA	AH_01/6537	SAL_SA1573AA	M. Achtman	DT104b	2018-08-15	2018-10-09	Human	Human	—	PRJEB20997	ERP023216	2001	Europe	Northern Ireland	Northern Ireland	SAMEA6514560	ERS4278983	Typhimurium	97	257549	4978520
SAL_SA1647AA	JM_01/117	SAL_SA1647AA	M. Achtman	DT104b	2018-08-15	2018-10-09	Human	Human	—	PRJEB20997	ERP023216	2001	Europe	Northern Ireland	Northern Ireland	SAMEA6513887	ERS4278311	Typhimurium	97	223066	4985433
SAL_SA1790AA	SE04/28	SAL_SA1790AA	M. Achtman	DT104b	2018-08-15	2018-10-09	Livestock	Swine	—	PRJEB20997	ERP023216	2004	Europe	Northern Ireland	Northern Ireland	SAMEA6513909	ERS4278333	Typhimurium	97	257724	4998723
SAL_SA1294AA	BD-OM-2007-07-005216	SAL_SA1294AA	M. Achtman	DT104	2018-08-15	2018-10-09	Livestock	Bovine	—	PRJEB20997	ERP023216	2007	Europe	Northern Ireland	Northern Ireland	SAMEA6514782	ERS4279205	Typhimurium	98	257733	4981944
SAL_SA1699AA	JM_04/75	SAL_SA1699AA	M. Achtman	DT104	2018-08-15	2018-10-09	Human	Human	—	PRJEB20997	ERP023216	2004	Europe	Northern Ireland	Northern Ireland	SAMEA6514010	ERS4278434	Typhimurium	98	225811	4972730
SAL_SA1753AA	MC_04-0752	SAL_SA1753AA	M. Achtman	DT104	2018-08-15	2018-10-09	Human	Human	—	PRJEB20997	ERP023216	2004	Europe	Ireland	—	SAMEA6513853	ERS4278277	Typhimurium	98	257729	4981647
SAL_SA5095AA	DP_A67	SAL_SA5095AA	M. Achtman	DT104	2018-09-14	2018-10-09	Livestock	Swine	—	PRJEB20997	ERP023216	2005	Europe	Ireland	—	SAMEA6514969	ERS4279391	Typhimurium	98	257549	4983448
SAL_YA5145AA	JM_02/53	SAL_YA5145AA	M. Achtman	DT104	2019-07-25	2019-07-25	Human	Human	—	PRJEB20997	ERP023216	2002	Europe	Northern Ireland	Northern Ireland	SAMEA5671013	ERS3475019	Typhimurium	98	257729	4978997
SAL_YA5286AA	JM_04/54	SAL_YA5286AA	M. Achtman	DT104	2019-07-25	2019-07-25	Human	Human	—	PRJEB20997	ERP023216	2004	Europe	Northern Ireland	Northern Ireland	SAMEA5670963	ERS3474969	Typhimurium	98	351775	4969365
SAL_SA1247AA	BD-PM-2006-04-003953	SAL_SA1247AA	M. Achtman	DT104b	2018-08-15	2018-10-09	Livestock	Ovine/Goat (Caprinae)	—	PRJEB20997	ERP023216	2006	Europe	Northern Ireland	Northern Ireland	SAMEA6514781	ERS4279204	Typhimurium	98	257733	4984359
SAL_SA1212AA	1004/04	SAL_SA1212AA	M. Achtman	DT104	2018-08-15	2018-10-09	Poultry	Avian	—	PRJEB20997	ERP023216	2004	Europe	Ireland	—	SAMEA6514524	ERS4278947	Typhimurium	99	223067	5074534
SAL_SA1234AA	F1041/08	SAL_SA1234AA	M. Achtman	DT104	2018-08-15	2018-10-09	Livestock	Swine	—	PRJEB20997	ERP023216	2008	Europe	Ireland	—	SAMEA6514777	ERS4279200	Typhimurium	99	257733	4981645
SAL_SA1625AA	AH_98/4361	SAL_SA1625AA	M. Achtman	DT104	2018-08-15	2018-10-09	Human	Human	—	PRJEB20997	ERP023216	1998	Europe	Northern Ireland	Northern Ireland	SAMEA6514562	ERS4278985	Typhimurium	99	225811	4981624
SAL_SA1680AA	JM_04/146	SAL_SA1680AA	M. Achtman	DT104	2018-08-15	2018-10-09	Human	Human	—	PRJEB20997	ERP023216	2004	Europe	Northern Ireland	Northern Ireland	SAMEA6513949	ERS4278373	Typhimurium	99	257733	4972610
SAL_YA5058AA	JM_04/86	SAL_YA5058AA	M. Achtman	DT104	2019-07-25	2019-07-25	Human	Human	—	PRJEB20997	ERP023216	2004	Europe	Northern Ireland	Northern Ireland	SAMEA5670933	ERS3474939	Typhimurium	99	223067	4970480
SAL_SA1380AA	DP_J16	SAL_SA1380AA	M. Achtman	DT104b	2018-08-15	2018-10-09	Environment	Environment	—	PRJEB20997	ERP023216	2006	Europe	Ireland	—	SAMEA6514542	ERS4278965	Typhimurium	99	257733	4991407
SAL_YA4985AA	JM_03/73	SAL_YA4985AA	M. Achtman	DT104b	2019-07-25	2019-07-25	Human	Human	—	PRJEB20997	ERP023216	2003	Europe	Northern Ireland	Northern Ireland	SAMEA5670956	ERS3474962	Typhimurium	99	257729	4977359
SAL_SA1630AA	AH_98/4393	SAL_SA1630AA	M. Achtman	DT104	2018-08-15	2018-10-09	Human	Human	—	PRJEB20997	ERP023216	1998	Europe	Northern Ireland	Northern Ireland	SAMEA6514515	ERS4278938	Typhimurium	100	257733	4981010
SAL_SA1658AA	JM_04/108	SAL_SA1658AA	M. Achtman	DT104	2018-08-15	2018-10-09	Human	Human	—	PRJEB20997	ERP023216	2004	Europe	Northern Ireland	Northern Ireland	SAMEA6513882	ERS4278306	Typhimurium	100	257733	4973302
SAL_SA1672AA	JM_04/130	SAL_SA1672AA	M. Achtman	DT104	2018-08-15	2018-10-09	Human	Human	—	PRJEB20997	ERP023216	2004	Europe	Northern Ireland	Northern Ireland	SAMEA6513939	ERS4278363	Typhimurium	100	257733	4972495
SAL_SA1750AA	MC_04-0684	SAL_SA1750AA	M. Achtman	DT104	2018-08-15	2018-10-09	Human	Human	—	PRJEB20997	ERP023216	2004	Europe	Ireland	—	SAMEA6513846	ERS4278270	Typhimurium	100	257733	4981599
SAL_SA1321AA	SM-DU-2008-06-010024	SAL_SA1321AA	M. Achtman	DT104b	2018-08-15	2018-10-09	Livestock	Swine	—	PRJEB20997	ERP023216	2008	Europe	Northern Ireland	Northern Ireland	SAMEA6514816	ERS4279239	Typhimurium	100	225811	5013611
SAL_SA1621AA	AH_98/4357	SAL_SA1621AA	M. Achtman	DT104	2018-08-15	2018-10-09	Human	Human	—	PRJEB20997	ERP023216	1998	Europe	Northern Ireland	Northern Ireland	SAMEA6514492	ERS4278915	Typhimurium	101	225811	4981654
SAL_SA1690AA	JM_04/42	SAL_SA1690AA	M. Achtman	DT104	2018-08-15	2018-10-09	Human	Human	—	PRJEB20997	ERP023216	2004	Europe	Northern Ireland	Northern Ireland	SAMEA6513849	ERS4278273	Typhimurium	101	257729	4959072
SAL_SA1697AA	JM_04/73	SAL_SA1697AA	M. Achtman	DT104	2018-08-15	2018-10-09	Human	Human	—	PRJEB20997	ERP023216	2004	Europe	Northern Ireland	Northern Ireland	SAMEA6513943	ERS4278367	Typhimurium	101	257729	4973188
SAL_SA1727AA	MC_04-0408	SAL_SA1727AA	M. Achtman	DT104	2018-08-15	2018-10-09	Human	Human	—	PRJEB20997	ERP023216	2004	Europe	Ireland	—	SAMEA6513816	ERS4278240	Typhimurium	101	257733	4972163
SAL_SA1742AA	MC_04-0596	SAL_SA1742AA	M. Achtman	DT104	2018-08-15	2018-10-09	Human	Human	—	PRJEB20997	ERP023216	2004	Europe	Ireland	—	SAMEA6513833	ERS4278257	Typhimurium	101	257729	4981863
SAL_SA1583AA	AH_02/7174	SAL_SA1583AA	M. Achtman	DT104b	2018-08-15	2018-10-09	Human	Human	—	PRJEB20997	ERP023216	2002	Europe	Northern Ireland	Northern Ireland	SAMEA6514490	ERS4278913	Typhimurium	101	223067	5078121
SAL_SA1731AA	MC_04-0458	SAL_SA1731AA	M. Achtman	DT104c	2018-08-15	2018-10-09	Human	Human	—	PRJEB20997	ERP023216	2004	Europe	Ireland	—	SAMEA6513817	ERS4278241	Typhimurium	101	257728	4979964
SAL_SA1200AA	1177/04	SAL_SA1200AA	M. Achtman	DT104	2018-08-15	2018-10-09	Poultry	Avian	—	PRJEB20997	ERP023216	2004	Europe	Ireland	—	SAMEA6514554	ERS4278977	Typhimurium	102	225811	5069419
SAL_SA1224AA	465/05	SAL_SA1224AA	M. Achtman	DT104	2018-08-15	2018-10-09	Poultry	Avian	—	PRJEB20997	ERP023216	2005	Europe	Ireland	—	SAMEA6514788	ERS4279211	Typhimurium	102	257549	4980775
SAL_SA1567AA	AH_00/5945	SAL_SA1567AA	M. Achtman	DT104	2018-08-15	2018-10-09	Human	Human	—	PRJEB20997	ERP023216	2000	Europe	Northern Ireland	Northern Ireland	SAMEA6514529	ERS4278952	Typhimurium	102	225811	5042621
SAL_SA1604AA	AH_98/4299	SAL_SA1604AA	M. Achtman	DT104	2018-08-15	2018-10-09	Human	Human	—	PRJEB20997	ERP023216	1998	Europe	Northern Ireland	Northern Ireland	SAMEA6514531	ERS4278954	Typhimurium	102	225811	4981330
SAL_BB9505AA	R12	SAL_BB9505AA	M. Achtman	DT104	2020-01-31	2020-01-31	Livestock	Bovine	—	PRJEB20997	ERP023216	1999	Europe	Germany	—	SAMEA5423382	ERS3228672	Typhimurium	102	257551	4978649
SAL_SA1575AA	AH_01/6722	SAL_SA1575AA	M. Achtman	DT104b	2018-08-15	2018-10-09	Human	Human	—	PRJEB20997	ERP023216	2001	Europe	Northern Ireland	Northern Ireland	SAMEA6514514	ERS4278937	Typhimurium	102	225811	4994398
SAL_SA1352AA	NL_A21	SAL_SA1352AA	M. Achtman	DT104	2018-08-15	2018-10-09	Livestock	Swine	—	PRJEB20997	ERP023216	2005	Europe	Ireland	—	SAMEA6514858	ERS4279281	Typhimurium	103	257545	4983773
SAL_SA1424AA	DB_24	SAL_SA1424AA	M. Achtman	DT104	2018-08-15	2018-10-09	Environment	Environment	—	PRJEB20997	ERP023216	—	Europe	Ireland	—	SAMEA6514013	ERS4278437	Typhimurium	103	257733	4981248
SAL_SA1571AA	AH_01/6465	SAL_SA1571AA	M. Achtman	DT104	2018-08-15	2018-10-09	Human	Human	—	PRJEB20997	ERP023216	2001	Europe	Northern Ireland	Northern Ireland	SAMEA6514491	ERS4278914	Typhimurium	103	257733	4966493
SAL_SA1636AA	AH_99/4824	SAL_SA1636AA	M. Achtman	DT104	2018-08-15	2018-10-09	Human	Human	—	PRJEB20997	ERP023216	1999	Europe	Northern Ireland	Northern Ireland	SAMEA6514504	ERS4278927	Typhimurium	103	225811	4987936
SAL_SA1694AA	JM_04/70	SAL_SA1694AA	M. Achtman	DT104	2018-08-15	2018-10-09	Human	Human	—	PRJEB20997	ERP023216	2004	Europe	Northern Ireland	Northern Ireland	SAMEA6513934	ERS4278358	Typhimurium	103	257733	4972230
SAL_BB9423AA	R3	SAL_BB9423AA	M. Achtman	DT104	2020-01-31	2020-01-31	Livestock	Bovine	—	PRJEB20997	ERP023216	1996	Europe	Germany	—	SAMEA5423371	ERS3228661	Typhimurium	103	225810	4936290
SAL_SA1503AA	JE_S09-002567	SAL_SA1503AA	M. Achtman	DT104	2018-08-15	2018-10-09	Environment	Environment	—	PRJEB20997	ERP023216	2009	Europe	Ireland	—	SAMEA6513932	ERS4278356	Typhimurium	104	257729	4981826
SAL_SA1657AA	JM_04/107	SAL_SA1657AA	M. Achtman	DT104	2018-08-15	2018-10-09	Human	Human	—	PRJEB20997	ERP023216	2004	Europe	Northern Ireland	Northern Ireland	SAMEA6513951	ERS4278375	Typhimurium	104	225811	4973557
SAL_YA4984AA	JM_02/29	SAL_YA4984AA	M. Achtman	DT104	2019-07-25	2019-07-25	Human	Human	—	PRJEB20997	ERP023216	2002	Europe	Northern Ireland	Northern Ireland	SAMEA5670934	ERS3474940	Typhimurium	104	257733	4979095
SAL_SA1377AA	DP_J12	SAL_SA1377AA	M. Achtman	DT104b	2018-08-15	2018-10-09	Environment	Environment	—	PRJEB20997	ERP023216	2006	Europe	Ireland	—	SAMEA6514518	ERS4278941	Typhimurium	104	225811	4982914
SAL_SA1400AA	NL_J4	SAL_SA1400AA	M. Achtman	DT104b	2018-08-15	2018-10-09	Livestock	Swine	Pig	PRJEB20997	ERP023216	2005	Europe	Ireland	—	SAMEA6514694	ERS4279117	Typhimurium	104	225811	4981635
SAL_SA1339AA	NL_B11	SAL_SA1339AA	M. Achtman	DT104	2018-08-15	2018-10-09	Livestock	Swine	—	PRJEB20997	ERP023216	2005	Europe	Ireland	—	SAMEA6514786	ERS4279209	Typhimurium	105	257729	4983923
SAL_SA1351AA	NL_A20	SAL_SA1351AA	M. Achtman	DT104	2018-08-15	2018-10-09	Livestock	Swine	—	PRJEB20997	ERP023216	2005	Europe	Ireland	—	SAMEA6514834	ERS4279257	Typhimurium	105	257733	4983479
SAL_SA1757AA	MC_04-0822	SAL_SA1757AA	M. Achtman	DT104	2018-08-15	2018-10-09	Human	Human	—	PRJEB20997	ERP023216	2004	Europe	Ireland	—	SAMEA6513822	ERS4278246	Typhimurium	105	257733	4983487
SAL_BB9417AA	R7	SAL_BB9417AA	M. Achtman	DT104	2020-01-31	2020-01-31	Livestock	Bovine	—	PRJEB20997	ERP023216	1997	Europe	Germany	—	SAMEA5423346	ERS3228636	Typhimurium	105	257733	4979078
SAL_FA1779AA	S/19924155	SAL_FA1779AA	D. Brown (Scotland)	104	2016-03-15	2016-09-13	Livestock	Bovine	—	—	—	1992	Europe	United Kingdom	Scotland	—	—	Typhimurium	106	176939	4974509
SAL_SA1340AA	NL_B13	SAL_SA1340AA	M. Achtman	DT104	2018-08-15	2018-10-09	Livestock	Swine	—	PRJEB20997	ERP023216	2005	Europe	Ireland	—	SAMEA6514795	ERS4279218	Typhimurium	106	257729	4984001
SAL_SA1626AA	AH_98/4362	SAL_SA1626AA	M. Achtman	DT104	2018-08-15	2018-10-09	Human	Human	—	PRJEB20997	ERP023216	1998	Europe	Northern Ireland	Northern Ireland	SAMEA6514488	ERS4278911	Typhimurium	106	225811	5042235
SAL_SA1700AA	JM_04/76	SAL_SA1700AA	M. Achtman	DT104	2018-08-15	2018-10-09	Human	Human	—	PRJEB20997	ERP023216	2004	Europe	Northern Ireland	Northern Ireland	SAMEA6513941	ERS4278365	Typhimurium	106	225811	4973449
SAL_SA1701AA	JM_04/78	SAL_SA1701AA	M. Achtman	DT104	2018-08-15	2018-10-09	Human	Human	—	PRJEB20997	ERP023216	2004	Europe	Northern Ireland	Northern Ireland	SAMEA6513973	ERS4278397	Typhimurium	106	257733	4973029
SAL_YA5200AA	JM_04/83	SAL_YA5200AA	M. Achtman	DT104	2019-07-25	2019-07-25	Human	Human	—	PRJEB20997	ERP023216	2004	Europe	Northern Ireland	Northern Ireland	SAMEA5670941	ERS3474947	Typhimurium	106	204650	4967515
SAL_YA5308AA	JM_04/84	SAL_YA5308AA	M. Achtman	DT104	2019-07-25	2019-07-25	Human	Human	—	PRJEB20997	ERP023216	2004	Europe	Northern Ireland	Northern Ireland	SAMEA5670955	ERS3474961	Typhimurium	106	204650	4970450
SAL_BB9419AA	R2	SAL_BB9419AA	M. Achtman	DT104	2020-01-31	2020-01-31	Livestock	Bovine	—	PRJEB20997	ERP023216	1994	Europe	Germany	—	SAMEA5423379	ERS3228669	Typhimurium	106	225811	4981942
SAL_BB9508AA	R9	SAL_BB9508AA	M. Achtman	DT104	2020-01-31	2020-01-31	Livestock	Bovine	—	PRJEB20997	ERP023216	1998	Europe	Germany	—	SAMEA5423338	ERS3228628	Typhimurium	106	224381	4979593
SAL_LA3031AA	0502R6241	SAL_LA3031AA	M. Achtman	104	2017-09-08	2018-10-09	Human	Human	—	PRJEB20997	ERP023216	2005	Europe	Denmark	—	SAMEA104138365	ERS1797383	Typhimurium	107	225811	4973803
SAL_LA1922AA	GA3534RB	SAL_LA1922AA	M. Achtman	DT104	2017-09-07	2018-10-09	Livestock	Swine	Pig	PRJEB20997	ERP023216	2003	North America	Canada	—	SAMEA104279762	ERS1904740	Typhimurium	107	225811	4948261
SAL_SA1240AA	BD-PM-2006-01-007999	SAL_SA1240AA	M. Achtman	DT104	2018-08-15	2018-10-09	Livestock	Ovine/Goat (Caprinae)	—	PRJEB20997	ERP023216	2006	Europe	Northern Ireland	Northern Ireland	SAMEA6514752	ERS4279175	Typhimurium	107	225811	4981559
SAL_SA1349AA	NL_A18	SAL_SA1349AA	M. Achtman	DT104	2018-08-15	2018-10-09	Livestock	Swine	—	PRJEB20997	ERP023216	2005	Europe	Ireland	—	SAMEA6514852	ERS4279275	Typhimurium	107	257549	4983116
SAL_SA1618AA	AH_98/4343	SAL_SA1618AA	M. Achtman	DT104	2018-08-15	2018-10-09	Human	Human	—	PRJEB20997	ERP023216	1998	Europe	Northern Ireland	Northern Ireland	SAMEA6514486	ERS4278909	Typhimurium	107	225811	4981591
SAL_SA1673AA	JM_04/131	SAL_SA1673AA	M. Achtman	DT104	2018-08-15	2018-10-09	Human	Human	—	PRJEB20997	ERP023216	2004	Europe	Northern Ireland	Northern Ireland	SAMEA6513959	ERS4278383	Typhimurium	107	225811	4972711
SAL_SA1664AA	JM_04/116	SAL_SA1664AA	M. Achtman	DT104	2018-08-15	2018-10-09	Human	Human	—	PRJEB20997	ERP023216	2004	Europe	Northern Ireland	Northern Ireland	SAMEA6513890	ERS4278314	Typhimurium	108	257733	4973179
SAL_YA4869AA	JM_04/35	SAL_YA4869AA	M. Achtman	DT104	2019-07-25	2019-07-25	Human	Human	—	PRJEB20997	ERP023216	2004	Europe	Northern Ireland	Northern Ireland	SAMEA5670948	ERS3474954	Typhimurium	109	225811	4970418
SAL_SA1744AA	MC_04-0616	SAL_SA1744AA	M. Achtman	DT104b	2018-08-15	2018-10-09	Human	Human	—	PRJEB20997	ERP023216	2004	Europe	Ireland	—	SAMEA6513883	ERS4278307	Typhimurium	109	225811	4942239
SAL_SA1375AA	DP_J8	SAL_SA1375AA	M. Achtman	DT104	2018-08-15	2018-10-09	Environment	Environment	—	PRJEB20997	ERP023216	2006	Europe	Ireland	—	SAMEA6514502	ERS4278925	Typhimurium	110	225811	4981151
SAL_SA1659AA	JM_04/109	SAL_SA1659AA	M. Achtman	DT104	2018-08-15	2018-10-09	Human	Human	—	PRJEB20997	ERP023216	2004	Europe	Northern Ireland	Northern Ireland	SAMEA6513896	ERS4278320	Typhimurium	111	257733	4972059
SAL_SA1584AA	AH_03/7454	SAL_SA1584AA	M. Achtman	DT104b	2018-08-15	2018-10-09	Human	Human	—	PRJEB20997	ERP023216	2003	Europe	Northern Ireland	Northern Ireland	SAMEA6514506	ERS4278929	Typhimurium	111	225811	4970146
SAL_SA1602AA	AH_98/4292	SAL_SA1602AA	M. Achtman	DT104	2018-08-15	2018-10-09	Human	Human	—	PRJEB20997	ERP023216	1998	Europe	Northern Ireland	Northern Ireland	SAMEA6514505	ERS4278928	Typhimurium	112	225811	4980931
SAL_IA7728AA	S/20170073	SAL_IA7728AA	D. Brown (Scotland)	DT104	2017-03-06	2017-09-08	—	—	—	—	—	2017	—	—	—	—	—	Typhimurium	113	223066	4983566
SAL_SA1612AA	AH_98/4322	SAL_SA1612AA	M. Achtman	DT104	2018-08-15	2018-10-09	Human	Human	—	PRJEB20997	ERP023216	1998	Europe	Northern Ireland	Northern Ireland	SAMEA6514496	ERS4278919	Typhimurium	113	225811	4981625
SAL_SA1663AA	JM_04/115	SAL_SA1663AA	M. Achtman	DT104	2018-08-15	2018-10-09	Human	Human	—	PRJEB20997	ERP023216	2004	Europe	Northern Ireland	Northern Ireland	SAMEA6513857	ERS4278281	Typhimurium	114	225811	4972328
SAL_SA1615AA	AH_98/4332	SAL_SA1615AA	M. Achtman	DT104	2018-08-15	2018-10-09	Human	Human	—	PRJEB20997	ERP023216	1998	Europe	Northern Ireland	Northern Ireland	SAMEA6514501	ERS4278924	Typhimurium	115	257733	4981063
SAL_SA1616AA	AH_98/4335	SAL_SA1616AA	M. Achtman	DT104	2018-08-15	2018-10-09	Human	Human	—	PRJEB20997	ERP023216	1998	Europe	Northern Ireland	Northern Ireland	SAMEA6514508	ERS4278931	Typhimurium	115	225811	4981968
SAL_SA1720AA	MC_04-0302	SAL_SA1720AA	M. Achtman	DT104	2018-08-15	2018-10-09	Human	Human	—	PRJEB20997	ERP023216	2004	Europe	Ireland	—	SAMEA6513727	ERS4278151	Typhimurium	115	257729	4981762
SAL_SA1382AA	DP_J18	SAL_SA1382AA	M. Achtman	DT104b	2018-08-15	2018-10-09	Environment	Environment	—	PRJEB20997	ERP023216	2006	Europe	Ireland	—	SAMEA6514494	ERS4278917	Typhimurium	116	225811	5041698
SAL_SA1726AA	MC_04-0395	SAL_SA1726AA	M. Achtman	DT104	2018-08-15	2018-10-09	Human	Human	—	PRJEB20997	ERP023216	2004	Europe	Ireland	—	SAMEA6513743	ERS4278167	Typhimurium	117	257733	4981120
SAL_SA1793AA	SE04/41	SAL_SA1793AA	M. Achtman	DT104	2018-08-15	2018-10-09	Livestock	Swine	Pork	PRJEB20997	ERP023216	2004	Europe	Northern Ireland	Northern Ireland	SAMEA6513821	ERS4278245	Typhimurium	117	225811	4964832
SAL_BB9507AA	R10	SAL_BB9507AA	M. Achtman	DT104	2020-01-31	2020-01-31	Livestock	Bovine	—	PRJEB20997	ERP023216	1998	Europe	Germany	—	SAMEA5423330	ERS3228620	Typhimurium	118	257730	4979745
SAL_SA1735AA	MC_04-0544	SAL_SA1735AA	M. Achtman	DT104	2018-08-15	2018-10-09	Human	Human	Human, Faeces	PRJEB34027	ERP116872	2004	Europe	Ireland	—	SAMEA5867134	ERS3655626	Typhimurium	119	257733	4980867
SAL_SA1734AA	MC_04-0499	SAL_SA1734AA	M. Achtman	DT104c	2018-08-15	2018-10-09	Human	Human	Human, Faeces	PRJEB34027	ERP116872	2004	Europe	Ireland	—	SAMEA5867135	ERS3655627	Typhimurium	119	257728	4980473
SAL_JA7219AA	10-1-20170250	SAL_JA7219AA	D. Brown (Scotland)	104	2017-05-30	2017-12-02	Livestock	Bovine	—	—	—	2017	Europe	United Kingdom	Scotland	—	—	Typhimurium	121	214171	5058105
SAL_RA3151AA	RM9435	SAL_RA3151AA	Kerry Cooper	DT104	2018-07-05	2019-01-07	Human	Human	Clinical	—	—	—	North America	United States	Colorado	—	—	Typhimurium	122	257729	5002307
SAL_SA1737AA	MC_04-0559	SAL_SA1737AA	M. Achtman	DT104	2018-08-15	2018-10-09	Human	Human	—	PRJEB20997	ERP023216	2004	Europe	Ireland	—	SAMEA6513762	ERS4278186	Typhimurium	122	257956	4980549
SAL_ZA7532AA	JM_04/56	SAL_ZA7532AA	M. Achtman	DT104	2019-10-15	2019-10-15	Human	Human	Human, Faeces	PRJEB39546	ERP123079	2004	Europe	Northern Ireland	Northern Ireland	SAMEA7114579	ERS4875125	Typhimurium	122	257729	4969623
SAL_SA1715AA	MC_04-0146	SAL_SA1715AA	M. Achtman	DT104b	2018-08-15	2018-10-09	Human	Human	Human, Faeces	PRJEB34027	ERP116872	2004	Europe	Ireland	—	SAMEA5867138	ERS3655630	Typhimurium	124	257729	4994900
SAL_SA1733AA	MC_04-0498	SAL_SA1733AA	M. Achtman	DT104b	2018-08-15	2018-10-09	Human	Human	—	PRJEB20997	ERP023216	2004	Europe	Ireland	—	SAMEA6513803	ERS4278227	Typhimurium	125	257733	4986310
SAL_SA1740AA	MC_04-0584	SAL_SA1740AA	M. Achtman	DT104b	2018-08-15	2018-10-09	Human	Human	—	PRJEB20997	ERP023216	2004	Europe	Ireland	—	SAMEA6513745	ERS4278169	Typhimurium	125	257729	5004288
SAL_SA1758AA	MC_04-0829	SAL_SA1758AA	M. Achtman	DT104	2018-08-15	2018-10-09	Human	Human	—	PRJEB20997	ERP023216	2004	Europe	Ireland	—	SAMEA6513830	ERS4278254	Typhimurium	127	225811	4981433
SAL_PA0183AA	0510R6956	SAL_PA0183AA	M. Achtman	104	2018-04-05	2018-10-09	Human	Human	human	PRJEB39546	ERP123079	2005	Europe	Denmark	—	SAMEA7129681	ERS4890181	Typhimurium	133	196920	4975644
SAL_JA7216AA	10-32-20170188	SAL_JA7216AA	D. Brown (Scotland)	104	2017-05-30	2017-12-02	—	—	—	—	—	—	Europe	United Kingdom	Scotland	—	—	Typhimurium	134	204653	5016848
SAL_JA7220AA	10-8-20170337	SAL_JA7220AA	D. Brown (Scotland)	104	2017-05-30	2017-12-02	Human	Human	—	—	—	2017	Europe	United Kingdom	Scotland	—	—	Typhimurium	148	225811	4982651
SAL_PA0178AA	0503M57248	SAL_PA0178AA	M. Achtman	104	2018-04-05	2018-10-09	Human	Human	human	PRJEB39546	ERP123079	2005	Europe	Denmark	—	SAMEA7129676	ERS4890176	Typhimurium	149	223058	4981624
SAL_PA0120AA	IR_2002	SAL_PA0120AA	M. Achtman	104	2018-04-05	2018-10-09	Human	Human	human	PRJEB39546	ERP123079	2005	Europe	Czech Republic	—	SAMEA7129702	ERS4890202	Typhimurium	173	204630	4948063
SAL_KA4346AA	JE_1174	SAL_KA4346AA	M. Achtman	DT104b	2017-07-20	2018-10-09	Food	Food	—	PRJEB20997	ERP023216	2006	Europe	Ireland	—	SAMEA104280837	ERS1905815	Typhimurium	233	225808	4987522
SAL_KA4401AA	NL_A11	SAL_KA4401AA	M. Achtman	DT104	2017-07-20	2018-10-09	Livestock	Swine	—	PRJEB20997	ERP023216	2005	Europe	Ireland	—	SAMEA104280895	ERS1905873	Typhimurium	238	225811	4983596
SAL_KA4344AA	JE_S09-000791	SAL_KA4344AA	M. Achtman	DT104	2017-07-20	2018-10-09	Livestock	Water/River	Bovine, Water	PRJEB34027	ERP116872	2009	Europe	Ireland	—	SAMEA5867160	ERS3655652	Typhimurium	239	225811	4982570
SAL_KA4376AA	JE_1405	SAL_KA4376AA	M. Achtman	DT104	2017-07-20	2018-10-09	Food	Food	—	PRJEB20997	ERP023216	2006	Europe	Ireland	—	SAMEA104280868	ERS1905846	Typhimurium	239	257707	4985677
SAL_KA4326AA	JM_04/27	SAL_KA4326AA	M. Achtman	DT104	2017-07-20	2018-10-09	Human	Human	Faeces	PRJEB20997	ERP023216	2004	Europe	Northern Ireland	Northern Ireland	SAMEA104280817	ERS1905795	Typhimurium	243	257733	4973841
SAL_KA4328AA	JE_S09-000819	SAL_KA4328AA	M. Achtman	DT104b	2017-07-20	2018-10-09	Environment	Water/River	Water	PRJEB20997	ERP023216	2009	Europe	Ireland	—	SAMEA104280819	ERS1905797	Typhimurium	243	257550	4942458
SAL_KA4338AA	JE_551	SAL_KA4338AA	M. Achtman	DT104b	2017-07-20	2018-10-09	Food	Food	—	PRJEB20997	ERP023216	2006	Europe	Ireland	—	SAMEA104280829	ERS1905807	Typhimurium	243	257549	4987269
SAL_KA4405AA	DP_D21	SAL_KA4405AA	M. Achtman	DT104b	2017-07-20	2018-10-09	Environment	Environment	—	PRJEB20997	ERP023216	2006	Europe	Ireland	—	SAMEA104280900	ERS1905878	Typhimurium	243	223067	5092850
SAL_KA4353AA	JE_1078	SAL_KA4353AA	M. Achtman	DT104	2017-07-20	2018-10-09	Food	Food	—	PRJEB34027	ERP116872	2006	Europe	Ireland	—	SAMEA5867162	ERS3655654	Typhimurium	244	225811	4992538
SAL_KA4392AA	JE_1330	SAL_KA4392AA	M. Achtman	DT104b	2017-07-20	2018-10-09	Food	Food	—	PRJEB20997	ERP023216	2006	Europe	Ireland	—	SAMEA104280885	ERS1905863	Typhimurium	244	225811	4981152
SAL_KA4384AA	JE_3480	SAL_KA4384AA	M. Achtman	DT104b	2017-07-20	2018-10-09	Food	Food	—	PRJEB20997	ERP023216	2006	Europe	Ireland	—	SAMEA104280876	ERS1905854	Typhimurium	245	225811	4988144
SAL_KA4329AA	DP_A73	SAL_KA4329AA	M. Achtman	DT104	2017-07-20	2018-10-09	Environment	Water/River	Water	PRJEB20997	ERP023216	2005	Europe	Ireland	—	SAMEA104280820	ERS1905798	Typhimurium	246	225811	4983749
SAL_KA4355AA	JE_3796	SAL_KA4355AA	M. Achtman	DT104	2017-07-20	2018-10-09	Food	Food	—	PRJEB20997	ERP023216	2006	Europe	Ireland	—	SAMEA104280846	ERS1905824	Typhimurium	246	225811	4981217
SAL_KA4406AA	JE_4960	SAL_KA4406AA	M. Achtman	DT104	2017-07-20	2018-10-09	Food	Food	—	PRJEB20997	ERP023216	2006	Europe	Ireland	—	SAMEA104280902	ERS1905880	Typhimurium	246	225811	5045288
SAL_KA4345AA	JE_4962	SAL_KA4345AA	M. Achtman	DT104	2017-07-20	2018-10-09	Food	Food	—	PRJEB34027	ERP116872	2006	Europe	Ireland	—	SAMEA5867161	ERS3655653	Typhimurium	247	257523	4985196
SAL_KA4351AA	JE_S09-000823	SAL_KA4351AA	M. Achtman	DT104	2017-07-20	2018-10-09	Environment	Water/River	Water	PRJEB20997	ERP023216	2009	Europe	Ireland	—	SAMEA104280842	ERS1905820	Typhimurium	249	225811	4981312
SAL_KA4361AA	JE_555	SAL_KA4361AA	M. Achtman	DT104b	2017-07-20	2018-10-09	Food	Food	—	PRJEB20997	ERP023216	2006	Europe	Ireland	—	SAMEA104280852	ERS1905830	Typhimurium	249	225811	4992805
SAL_KA4385AA	JE_4963	SAL_KA4385AA	M. Achtman	DT104	2017-07-20	2018-10-09	Food	Food	—	PRJEB20997	ERP023216	2006	Europe	Ireland	—	SAMEA104280877	ERS1905855	Typhimurium	250	223067	4985371
SAL_KA4341AA	DP_N28	SAL_KA4341AA	M. Achtman	DT104b	2017-07-20	2018-10-09	Livestock	Swine	—	PRJEB20997	ERP023216	2006	Europe	Ireland	—	SAMEA104280832	ERS1905810	Typhimurium	250	225990	4997144
SAL_KA4324AA	JE_1370	SAL_KA4324AA	M. Achtman	DT104	2017-07-20	2018-10-09	—	—	—	PRJEB34027	ERP116872	2006	Europe	Ireland	—	SAMEA5867155	ERS3655647	Typhimurium	252	223067	4978832
SAL_KA4372AA	DP_D23	SAL_KA4372AA	M. Achtman	DT104b	2017-07-20	2018-10-09	—	—	—	PRJEB20997	ERP023216	2006	Europe	Ireland	—	SAMEA104280863	ERS1905841	Typhimurium	253	223067	5093272
SAL_KA4369AA	JE_1408	SAL_KA4369AA	M. Achtman	DT104b	2017-07-20	2018-10-09	Food	Food	—	PRJEB20997	ERP023216	2006	Europe	Ireland	—	SAMEA104280860	ERS1905838	Typhimurium	254	225808	4988088
SAL_KA4340AA	JE_3161	SAL_KA4340AA	M. Achtman	DT104b	2017-07-20	2018-10-09	—	—	—	PRJEB20997	ERP023216	2006	Europe	Ireland	—	SAMEA104280831	ERS1905809	Typhimurium	256	225811	4981300
SAL_KA4378AA	DP_N26	SAL_KA4378AA	M. Achtman	DT104b	2017-07-20	2018-10-09	Livestock	Swine	Swine, Water	PRJEB34027	ERP116872	2006	Europe	Ireland	—	SAMEA5867172	ERS3655664	Typhimurium	256	225990	4997666
SAL_KA4330AA	JE_1082	SAL_KA4330AA	M. Achtman	DT104	2017-07-20	2018-10-09	Food	Food	—	PRJEB20997	ERP023216	2006	Europe	Ireland	—	SAMEA104280821	ERS1905799	Typhimurium	257	225811	4992106
SAL_KA4370AA	DP_D22	SAL_KA4370AA	M. Achtman	DT104b	2017-07-20	2018-10-09	Environment	Environment	—	PRJEB20997	ERP023216	2006	Europe	Ireland	—	SAMEA104280861	ERS1905839	Typhimurium	257	223067	5092850
SAL_KA4388AA	JE_4658	SAL_KA4388AA	M. Achtman	DT104b	2017-07-20	2018-10-09	—	—	—	PRJEB34027	ERP116872	2006	Europe	Ireland	—	SAMEA5867175	ERS3655667	Typhimurium	257	223067	4979818
SAL_KA4325AA	DP_A59	SAL_KA4325AA	M. Achtman	DT104	2017-07-20	2018-10-09	Livestock	Swine	Swine	PRJEB34027	ERP116872	2005	Europe	Ireland	—	SAMEA5867156	ERS3655648	Typhimurium	259	257733	4983558
SAL_KA4349AA	NL_E1	SAL_KA4349AA	M. Achtman	DT104b	2017-07-20	2018-10-09	Livestock	Swine	—	PRJEB20997	ERP023216	2005	Europe	Ireland	—	SAMEA104280840	ERS1905818	Typhimurium	259	223067	5049045
SAL_KA4379AA	JE_1083	SAL_KA4379AA	M. Achtman	DT104	2017-07-20	2018-10-09	—	—	—	PRJEB20997	ERP023216	2006	Europe	Ireland	—	SAMEA104280871	ERS1905849	Typhimurium	260	225811	4992164
SAL_KA4348AA	DP_N19	SAL_KA4348AA	M. Achtman	DT104b	2017-07-20	2018-10-09	—	—	—	PRJEB20997	ERP023216	2006	Europe	Ireland	—	SAMEA104280839	ERS1905817	Typhimurium	260	225990	4997464
SAL_KA4357AA	DP_A57	SAL_KA4357AA	M. Achtman	DT104	2017-07-20	2018-10-09	Livestock	Swine	Swine	PRJEB34027	ERP116872	2005	Europe	Ireland	—	SAMEA5867163	ERS3655655	Typhimurium	262	225811	4983669
SAL_KA4364AA	NL_A10	SAL_KA4364AA	M. Achtman	DT104	2017-07-20	2018-10-09	Livestock	Swine	—	PRJEB20997	ERP023216	2005	Europe	Ireland	—	SAMEA104280855	ERS1905833	Typhimurium	262	225811	4983123
SAL_KA4347AA	JE_4295	SAL_KA4347AA	M. Achtman	DT104b	2017-07-20	2018-10-09	Food	Food	—	PRJEB20997	ERP023216	2006	Europe	Ireland	—	SAMEA104280838	ERS1905816	Typhimurium	262	225811	4994285
SAL_KA4393AA	DP_F7	SAL_KA4393AA	M. Achtman	DT104b	2017-07-20	2018-10-09	Environment	Water/River	Water	PRJEB20997	ERP023216	2006	Europe	Ireland	—	SAMEA104280886	ERS1905864	Typhimurium	263	213374	5020921
SAL_KA4363AA	JE_1169	SAL_KA4363AA	M. Achtman	DT104b	2017-07-20	2018-10-09	Food	Food	—	PRJEB20997	ERP023216	2006	Europe	Ireland	—	SAMEA104280854	ERS1905832	Typhimurium	266	225811	4998679
SAL_KA4371AA	JE_842	SAL_KA4371AA	M. Achtman	DT104	2017-07-20	2018-10-09	Food	Food	—	PRJEB34027	ERP116872	2006	Europe	Ireland	—	SAMEA5867170	ERS3655662	Typhimurium	267	225811	4942289
SAL_KA4400AA	JE_1364	SAL_KA4400AA	M. Achtman	DT104	2017-07-20	2018-10-09	Food	Food	—	PRJEB34027	ERP116872	2006	Europe	Ireland	—	SAMEA5867178	ERS3655670	Typhimurium	267	225811	4987125
SAL_KA4356AA	JE_1387	SAL_KA4356AA	M. Achtman	DT104	2017-07-20	2018-10-09	—	—	—	PRJEB20997	ERP023216	2006	Europe	Ireland	—	SAMEA104280847	ERS1905825	Typhimurium	269	225811	4987252
SAL_KA4331AA	DP_N16	SAL_KA4331AA	M. Achtman	DT104b	2017-07-20	2018-10-09	Environment	Environment	—	PRJEB34027	ERP116872	2006	Europe	Ireland	—	SAMEA5867157	ERS3655649	Typhimurium	270	225990	4996831
SAL_KA4394AA	DP_N20	SAL_KA4394AA	M. Achtman	DT104b	2017-07-20	2018-10-09	—	—	—	PRJEB34027	ERP116872	2006	Europe	Ireland	—	SAMEA5867177	ERS3655669	Typhimurium	271	225990	4973318
SAL_KA4407AA	NL_D62	SAL_KA4407AA	M. Achtman	DT104b	2017-07-20	2018-10-09	Livestock	Swine	—	PRJEB20997	ERP023216	2006	Europe	Ireland	—	SAMEA104280903	ERS1905881	Typhimurium	271	223067	5092415
SAL_KA4334AA	JM_04/25	SAL_KA4334AA	M. Achtman	DT104	2017-07-20	2018-10-09	Human	Human	Faeces	PRJEB20997	ERP023216	2004	Europe	Northern Ireland	Northern Ireland	SAMEA104280825	ERS1905803	Typhimurium	273	225812	4973911
SAL_KA4333AA	DP_F10	SAL_KA4333AA	M. Achtman	DT104b	2017-07-20	2018-10-09	Livestock	Swine	Swine	PRJEB34027	ERP116872	2006	Europe	Ireland	—	SAMEA5867159	ERS3655651	Typhimurium	273	225990	4989762
SAL_KA4323AA	DP_N18	SAL_KA4323AA	M. Achtman	DT104b	2017-07-20	2018-10-09	—	—	—	PRJEB20997	ERP023216	2006	Europe	Ireland	—	SAMEA104280814	ERS1905792	Typhimurium	274	225990	4997125
SAL_PA0174AA	0604R7251	SAL_PA0174AA	M. Achtman	104	2018-04-05	2018-10-09	Human	Human	human	PRJEB39546	ERP123079	2006	Europe	Denmark	—	SAMEA7129675	ERS4890175	Typhimurium	275	213992	4979050
SAL_KA4337AA	JE_428-2	SAL_KA4337AA	M. Achtman	DT104	2017-07-20	2018-10-09	Food	Food	—	PRJEB20997	ERP023216	2006	Europe	Ireland	—	SAMEA104280828	ERS1905806	Typhimurium	276	225811	4955119
SAL_KA4373AA	JE_432-2	SAL_KA4373AA	M. Achtman	DT104	2017-07-20	2018-10-09	—	—	—	PRJEB20997	ERP023216	2006	Europe	Ireland	—	SAMEA104280864	ERS1905842	Typhimurium	276	225811	4938486
SAL_KA4342AA	JM_04/18	SAL_KA4342AA	M. Achtman	DT104	2017-07-20	2018-10-09	Human	Human	Faeces	PRJEB20997	ERP023216	2004	Europe	Northern Ireland	Northern Ireland	SAMEA104280833	ERS1905811	Typhimurium	278	257733	4973986
SAL_KA4365AA	DP_A51	SAL_KA4365AA	M. Achtman	DT104	2017-07-20	2018-10-09	Livestock	Swine	Swine	PRJEB34027	ERP116872	2005	Europe	Ireland	—	SAMEA5867166	ERS3655658	Typhimurium	278	225811	4983166
SAL_KA4362AA	NL_A13	SAL_KA4362AA	M. Achtman	DT104	2017-07-20	2018-10-09	Environment	Swine	Swine, Water	PRJEB34027	ERP116872	2005	Europe	Ireland	—	SAMEA5867165	ERS3655657	Typhimurium	279	225811	4983317
SAL_KA4387AA	JE_1371	SAL_KA4387AA	M. Achtman	DT104	2017-07-20	2018-10-09	—	—	—	PRJEB34027	ERP116872	2006	Europe	Ireland	—	SAMEA5867174	ERS3655666	Typhimurium	279	225811	4980991
SAL_KA4332AA	JE_1081	SAL_KA4332AA	M. Achtman	DT104	2017-07-20	2018-10-09	—	—	—	PRJEB34027	ERP116872	2006	Europe	Ireland	—	SAMEA5867158	ERS3655650	Typhimurium	282	225811	4979156
SAL_KA4380AA	JE_4961	SAL_KA4380AA	M. Achtman	DT104	2017-07-20	2018-10-09	—	—	—	PRJEB20997	ERP023216	2006	Europe	Ireland	—	SAMEA104280872	ERS1905850	Typhimurium	284	225811	4892129
SAL_LA4082AA	JM_04/51	SAL_LA4082AA	M. Achtman	DT104	2017-09-14	2018-10-09	Human	Human	Faeces	PRJEB34517	ERP117432	2004	Europe	Northern Ireland	Northern Ireland	SAMEA5789965	ERS3760102	Typhimurium	284	214325	4973017
SAL_KA4339AA	DP_A55	SAL_KA4339AA	M. Achtman	DT104	2017-07-20	2018-10-09	Environment	Water/River	Water	PRJEB20997	ERP023216	2005	Europe	Ireland	—	SAMEA104280830	ERS1905808	Typhimurium	287	225811	4983154
SAL_KA4322AA	JE_2727	SAL_KA4322AA	M. Achtman	DT104b	2017-07-20	2018-10-09	Food	Food	—	PRJEB20997	ERP023216	2006	Europe	Ireland	—	SAMEA104280813	ERS1905791	Typhimurium	288	257548	4979596
SAL_KA4389AA	JE_S09-000896	SAL_KA4389AA	M. Achtman	DT104	2017-07-20	2018-10-09	Environment	Water/River	Water	PRJEB20997	ERP023216	2009	Europe	Ireland	—	SAMEA104280881	ERS1905859	Typhimurium	289	225811	4981484
SAL_KA4067AA	JM_04/26	SAL_KA4067AA	M. Achtman	DT104	2017-07-20	2018-10-09	Human	Human	Faeces	PRJEB20997	ERP023216	2004	Europe	Northern Ireland	Northern Ireland	SAMEA104280809	ERS1905787	Typhimurium	294	225812	4974584
SAL_KA4391AA	NL_A12	SAL_KA4391AA	M. Achtman	DT104	2017-07-20	2018-10-09	Environment	Water/River	Water	PRJEB20997	ERP023216	2005	Europe	Ireland	—	SAMEA104280884	ERS1905862	Typhimurium	294	225811	4983701
SAL_KA4567AA	AH_99/4723	SAL_KA4567AA	M. Achtman	PT104	2017-07-20	2018-10-09	Human	Human	Faeces	PRJEB20997	ERP023216	1999	Europe	Northern Ireland	Northern Ireland	SAMEA104280633	ERS1905611	Typhimurium	296	257733	4982249
SAL_KA4386AA	NL_A3	SAL_KA4386AA	M. Achtman	DT104	2017-07-20	2018-10-09	Environment	Water/River	Water	PRJEB20997	ERP023216	2005	Europe	Ireland	—	SAMEA104280878	ERS1905856	Typhimurium	298	225811	4983785
SAL_KA4399AA	JE_1406	SAL_KA4399AA	M. Achtman	DT104b	2017-07-20	2018-10-09	Food	Food	—	PRJEB20997	ERP023216	2006	Europe	Ireland	—	SAMEA104280893	ERS1905871	Typhimurium	299	225808	4994326
SAL_PA0184AA	0510R6942	SAL_PA0184AA	M. Achtman	104	2018-04-05	2018-10-09	Human	Human	human	PRJEB39546	ERP123079	2005	Europe	Denmark	—	SAMEA7129682	ERS4890182	Typhimurium	312	213993	4941699
SAL_KA3845AA	R13	SAL_KA3845AA	M. Achtman	DT104	2017-07-20	2018-10-09	Livestock	Bovine	—	PRJEB20997	ERP023216	1999	Europe	Germany	—	SAMEA104280665	ERS1905643	Typhimurium	337	257733	5042366
SAL_KA3878AA	MC_04-0529	SAL_KA3878AA	M. Achtman	DT104	2017-07-20	2018-10-09	Human	Human	Faeces	PRJEB20997	ERP023216	2004	Europe	Ireland	—	SAMEA104280699	ERS1905677	Typhimurium	343	225811	4982082
SAL_KA3850AA	SE05/1	SAL_KA3850AA	M. Achtman	DT 104b	2017-07-20	2018-10-09	Livestock	Swine	Pork	PRJEB20997	ERP023216	2005	Europe	Northern Ireland	Northern Ireland	SAMEA104280670	ERS1905648	Typhimurium	362	225812	4980241

## Sheet: ST19-DT193
Table_S3 STM Whole Genome from Public Database (ST19-DT193)
Uberstrain	Name	Barcode	Lab Contact	Phage Type	Date Entered	Release Date	Source Niche	Source Type	Source Details	Bio Project ID	Project ID	Collection Year	Continent	Country	Region	Sample ID	Secondary Sample ID	Serovar	Coverage	N50	Length
SAL_KA3828AA	MC_06-0109	SAL_KA3828AA	M. Achtman	DT193	2017-07-20	2018-10-09	Human	Human	Faeces	PRJEB20997	ERP023216	2006	Europe	Ireland	—	SAMEA104280648	ERS1905626	Typhimurium	355	214214	4898205
SAL_KA3839AA	P548478/0	SAL_KA3839AA	M. Achtman	193	2017-07-20	2018-10-09	Human	Human	—	PRJEB20997	ERP023216	2001	Europe	England	England	SAMEA104280659	ERS1905637	Typhimurium	312	324411	5017727
SAL_KA3859AA	MC_04-0335	SAL_KA3859AA	M. Achtman	DT193	2017-07-20	2018-10-09	Human	Human	Human, Faeces	PRJEB34027	ERP116872	2004	Europe	Ireland	—	SAMEA5867143	ERS3655635	Typhimurium	368	324411	4921892
SAL_KA3868AA	P586801/0	SAL_KA3868AA	M. Achtman	193	2017-07-20	2018-10-09	Human	Human	—	PRJEB20997	ERP023216	2004	Europe	England	England	SAMEA104280688	ERS1905666	Typhimurium	358	286992	4914082
SAL_KA3891AA	MC_08-0675	SAL_KA3891AA	M. Achtman	DT193	2017-07-20	2018-10-09	Human	Human	Faeces	PRJEB20997	ERP023216	2008	Europe	Ireland	—	SAMEA104280712	ERS1905690	Typhimurium	379	286643	5005519
SAL_KA3895AA	SM-DU-2006-06-006971	SAL_KA3895AA	M. Achtman	DT193	2017-07-20	2018-10-09	Livestock	Swine	—	PRJEB20997	ERP023216	2006	Europe	Northern Ireland	Northern Ireland	SAMEA104280546	ERS1905524	Typhimurium	336	162560	4916918
SAL_KA3905AA	JM_06/01	SAL_KA3905AA	M. Achtman	DT193	2017-07-20	2018-10-09	Human	Human	Faeces	PRJEB20997	ERP023216	2006	Europe	Northern Ireland	Northern Ireland	SAMEA104280556	ERS1905534	Typhimurium	349	188265	4930280
SAL_KA4051AA	RM_49	SAL_KA4051AA	M. Achtman	DT193	2017-07-20	2018-10-09	Environment	Water/River	River	PRJEB20997	ERP023216	2005	North America	United States	Georgia	SAMEA104280793	ERS1905771	Typhimurium	247	280700	4931869
SAL_KA4137AA	MC_06-0053	SAL_KA4137AA	M. Achtman	DT193	2017-07-20	2018-10-09	Human	Human	Faeces	PRJEB20997	ERP023216	2006	Europe	Ireland	—	SAMEA104280534	ERS1905512	Typhimurium	338	207702	4926847
SAL_KA4350AA	JE_S09-000893	SAL_KA4350AA	M. Achtman	DT193	2017-07-20	2018-10-09	Livestock	Swine	—	PRJEB20997	ERP023216	2009	Europe	Ireland	—	SAMEA104280841	ERS1905819	Typhimurium	244	362474	5024415
SAL_KA4352AA	JE_S09-000796	SAL_KA4352AA	M. Achtman	DT193	2017-07-20	2018-10-09	Environment	Water/River	Water	PRJEB20997	ERP023216	2009	Europe	Ireland	—	SAMEA104280843	ERS1905821	Typhimurium	240	324438	4981281
SAL_KA4374AA	JE_S09-000659	SAL_KA4374AA	M. Achtman	DT193	2017-07-20	2018-10-09	Environment	Water/River	Water	PRJEB20997	ERP023216	2009	Europe	Ireland	—	SAMEA104280866	ERS1905844	Typhimurium	282	301483	5011539
SAL_KA4397AA	JE_S09-000602	SAL_KA4397AA	M. Achtman	DT193	2017-07-20	2018-10-09	Environment	Water/River	Water	PRJEB20997	ERP023216	2009	Europe	Ireland	—	SAMEA104280890	ERS1905868	Typhimurium	270	324420	4930207
SAL_KA8732AA	JE_S09-000690	SAL_KA8732AA	M. Achtman	DT193	2017-08-17	2018-10-09	Animal Feed	Animal Feed	Feather Meal	PRJEB20997	ERP023216	2009	Europe	Ireland	—	SAMEA104280810	ERS1905788	Typhimurium	230	301483	5009988
SAL_LA2010AA	P536592/1	SAL_LA2010AA	M. Achtman	193	2017-09-07	2018-10-09	Human	Human	—	PRJEB20997	ERP023216	2001	Europe	England	England	SAMEA104279863	ERS1904841	Typhimurium	68	209534	4879146
SAL_LA2026AA	P537365/0	SAL_LA2026AA	M. Achtman	193	2017-09-07	2018-10-09	Human	Human	—	PRJEB20997	ERP023216	2001	Europe	England	England	SAMEA104279879	ERS1904857	Typhimurium	60	324304	5053953
SAL_LA2719AA	1004R12759	SAL_LA2719AA	M. Achtman	193	2017-09-08	2018-10-09	Human	Human	—	PRJEB20997	ERP023216	2010	Europe	Denmark	—	SAMEA104138122	ERS1797140	Typhimurium	58	186306	4894952
SAL_LA2726AA	0810H34408	SAL_LA2726AA	M. Achtman	193	2017-09-08	2018-10-09	Human	Human	—	PRJEB20997	ERP023216	2008	Europe	Denmark	—	SAMEA104138197	ERS1797215	Typhimurium	55	361597	5053812
SAL_LA2747AA	0807R9808	SAL_LA2747AA	M. Achtman	193	2017-09-08	2018-10-09	Human	Human	—	PRJEB20997	ERP023216	2008	Europe	Denmark	—	SAMEA104138313	ERS1797331	Typhimurium	56	268094	4985248
SAL_LA2903AA	0801R9176	SAL_LA2903AA	M. Achtman	193	2017-09-08	2018-10-09	Human	Human	—	PRJEB20997	ERP023216	2008	Europe	Denmark	—	SAMEA104138202	ERS1797220	Typhimurium	56	186306	4928148
SAL_LA2905AA	0811W47451	SAL_LA2905AA	M. Achtman	193	2017-09-08	2018-10-09	Human	Human	—	PRJEB20997	ERP023216	2008	Europe	Denmark	—	SAMEA104138204	ERS1797222	Typhimurium	59	201828	4897323
SAL_LA2911AA	0906W20963	SAL_LA2911AA	M. Achtman	193	2017-09-08	2018-10-09	Human	Human	—	PRJEB20997	ERP023216	2009	Europe	Denmark	—	SAMEA104138212	ERS1797230	Typhimurium	57	225955	4959931
SAL_LA2947AA	0902T60258	SAL_LA2947AA	M. Achtman	193	2017-09-08	2018-10-09	Human	Human	—	PRJEB20997	ERP023216	2009	Europe	Denmark	—	SAMEA104138262	ERS1797280	Typhimurium	56	362476	5047529
SAL_LA3042AA	0908R12016	SAL_LA3042AA	M. Achtman	193	2017-09-08	2018-10-09	Human	Human	—	PRJEB20997	ERP023216	2009	Europe	Denmark	—	SAMEA104138378	ERS1797396	Typhimurium	56	324286	4922518
SAL_LA3044AA	0804R9247	SAL_LA3044AA	M. Achtman	193	2017-09-08	2018-10-09	Human	Human	—	PRJEB20997	ERP023216	2008	Europe	Denmark	—	SAMEA104138380	ERS1797398	Typhimurium	57	248703	5029258
SAL_LA3053AA	0804R9354	SAL_LA3053AA	M. Achtman	193	2017-09-08	2018-10-09	Human	Human	—	PRJEB20997	ERP023216	2008	Europe	Denmark	—	SAMEA104138389	ERS1797407	Typhimurium	85	361486	4911283
SAL_LA3098AA	1109T62969	SAL_LA3098AA	M. Achtman	193	2017-09-08	2018-10-09	Human	Human	—	PRJEB20997	ERP023216	2011	Europe	Denmark	—	SAMEA104138453	ERS1797471	Typhimurium	62	188581	5015461
SAL_NA6679AA	0907R11796	SAL_NA6679AA	M. Achtman	193	2018-01-25	2018-10-09	Human	Human	—	PRJEB20997	ERP023216	2009	Europe	Denmark	—	SAMEA104280257	ERS1905235	Typhimurium	70	213803	4898863
SAL_NA6736AA	0904R11427	SAL_NA6736AA	M. Achtman	193	2018-01-25	2018-10-09	Human	Human	—	PRJEB20997	ERP023216	2009	Europe	Denmark	—	SAMEA104280361	ERS1905339	Typhimurium	65	188265	4940617
SAL_PA0105AA	0601R7110	SAL_PA0105AA	M. Achtman	193	2018-04-05	2018-10-09	Human	Human	human	PRJEB39546	ERP123079	2006	Europe	Denmark	—	SAMEA7129695	ERS4890195	Typhimurium	113	187371	4975428
SAL_PA0107AA	0505W52564	SAL_PA0107AA	M. Achtman	193	2018-04-05	2018-10-09	Human	Human	human	PRJEB39546	ERP123079	2005	Europe	Denmark	—	SAMEA7129697	ERS4890197	Typhimurium	153	219604	5116335
SAL_PA0128AA	1109W7182	SAL_PA0128AA	M. Achtman	193	2018-04-05	2018-10-09	Human	Human	human	PRJEB39546	ERP123079	2011	Europe	Denmark	—	SAMEA7129758	ERS4890258	Typhimurium	479	191671	5007046
SAL_PA0163AA	0507T53601	SAL_PA0163AA	M. Achtman	193	2018-04-05	2018-10-09	Human	Human	human	PRJEB39546	ERP123079	2005	Europe	Denmark	—	SAMEA7129669	ERS4890169	Typhimurium	106	270593	4994203
SAL_SA1231AA	F0294/07	SAL_SA1231AA	M. Achtman	DT193	2018-08-15	2018-10-09	Livestock	Swine	—	PRJEB20997	ERP023216	2007	Europe	Ireland	—	SAMEA6514787	ERS4279210	Typhimurium	94	286992	4995473
SAL_SA1280AA	SM-DU-2007-02-006953	SAL_SA1280AA	M. Achtman	DT193	2018-08-15	2018-10-09	Livestock	Swine	—	PRJEB20997	ERP023216	2007	Europe	Northern Ireland	Northern Ireland	SAMEA6514785	ERS4279208	Typhimurium	103	191682	4929434
SAL_SA1309AA	BD-PM-2008-02-000075	SAL_SA1309AA	M. Achtman	DT193	2018-08-15	2018-10-09	Livestock	Swine	—	PRJEB20997	ERP023216	2008	Europe	Northern Ireland	Northern Ireland	SAMEA6514820	ERS4279243	Typhimurium	85	301481	5074148
SAL_SA1311AA	BD-PM-2008-02-011165	SAL_SA1311AA	M. Achtman	DT193	2018-08-15	2018-10-09	Livestock	Swine	—	PRJEB20997	ERP023216	2008	Europe	Northern Ireland	Northern Ireland	SAMEA6514741	ERS4279164	Typhimurium	39	266392	4978256
SAL_SA1322AA	BD-PM-2008-08-003151	SAL_SA1322AA	M. Achtman	DT193	2018-08-15	2018-10-09	Livestock	Swine	—	PRJEB20997	ERP023216	2008	Europe	Northern Ireland	Northern Ireland	SAMEA6514745	ERS4279168	Typhimurium	86	362475	5030767
SAL_SA1357AA	NL_G3	SAL_SA1357AA	M. Achtman	DT193	2018-08-15	2018-10-09	Livestock	Swine	—	PRJEB20997	ERP023216	2006	Europe	Ireland	—	SAMEA6514693	ERS4279116	Typhimurium	99	222772	4997213
SAL_SA1358AA	NL_H3	SAL_SA1358AA	M. Achtman	DT193	2018-08-15	2018-10-09	Livestock	Swine	—	PRJEB20997	ERP023216	2006	Europe	Ireland	—	SAMEA6514699	ERS4279122	Typhimurium	91	222772	4995314
SAL_SA1395AA	DP_T59	SAL_SA1395AA	M. Achtman	DT193	2018-08-15	2018-10-09	Livestock	Swine	—	PRJEB20997	ERP023216	2006	Europe	Ireland	—	SAMEA6514765	ERS4279188	Typhimurium	72	225887	4995157
SAL_SA1397AA	DP_R24	SAL_SA1397AA	M. Achtman	DT193	2018-08-15	2018-10-09	Livestock	Swine	—	PRJEB20997	ERP023216	2007	Europe	Ireland	—	SAMEA6514749	ERS4279172	Typhimurium	76	301482	5000109
SAL_SA1463AA	JE_S09-001417	SAL_SA1463AA	M. Achtman	DT193	2018-08-15	2018-10-09	Food	Swine	—	PRJEB20997	ERP023216	2009	Europe	Ireland	—	SAMEA6514640	ERS4279063	Typhimurium	58	225887	4994269
SAL_SA1482AA	JE_S09-002428	SAL_SA1482AA	M. Achtman	DT193	2018-08-15	2018-10-09	Livestock	Swine	—	PRJEB20997	ERP023216	2009	Europe	Ireland	—	SAMEA6514625	ERS4279048	Typhimurium	59	302086	5010252
SAL_SA1877AA	SE05/92	SAL_SA1877AA	M. Achtman	DT193	2018-08-15	2018-10-09	Livestock	Swine	Pork	PRJEB20997	ERP023216	2005	Europe	Northern Ireland	Northern Ireland	SAMEA6514677	ERS4279100	Typhimurium	57	362475	4995711
SAL_SA5005AA	NL_H1	SAL_SA5005AA	M. Achtman	DT193	2018-09-14	2018-10-09	Livestock	Swine	—	PRJEB20997	ERP023216	2006	Europe	Ireland	—	SAMEA6514968	ERS4279390	Typhimurium	84	225887	4995222
SAL_SA5006AA	NL_H2	SAL_SA5006AA	M. Achtman	DT193	2018-09-14	2018-10-09	Livestock	Swine	—	PRJEB20997	ERP023216	2006	Europe	Ireland	—	SAMEA6514976	ERS4279398	Typhimurium	91	225887	4995980
SAL_SA5007AA	NL_H4	SAL_SA5007AA	M. Achtman	DT193	2018-09-14	2018-10-09	Livestock	Swine	—	PRJEB20997	ERP023216	2006	Europe	Ireland	—	SAMEA6514984	ERS4279406	Typhimurium	82	225887	4995524
SAL_SA5008AA	NL_H5	SAL_SA5008AA	M. Achtman	DT193	2018-09-14	2018-10-09	Livestock	Swine	—	PRJEB20997	ERP023216	2006	Europe	Ireland	—	SAMEA6514993	ERS4279415	Typhimurium	79	225887	4995576
SAL_SA5009AA	NL_H6	SAL_SA5009AA	M. Achtman	DT193	2018-09-14	2018-10-09	Livestock	Swine	—	PRJEB20997	ERP023216	2006	Europe	Ireland	—	SAMEA6515000	ERS4279422	Typhimurium	81	225887	4995020
SAL_SA5010AA	NL_H7	SAL_SA5010AA	M. Achtman	DT193	2018-09-14	2018-10-09	Livestock	Swine	—	PRJEB20997	ERP023216	2006	Europe	Ireland	—	SAMEA6515008	ERS4279430	Typhimurium	77	225887	4995186
SAL_SA5117AA	DP_T56	SAL_SA5117AA	M. Achtman	DT193	2018-09-14	2018-10-09	Livestock	Swine	—	PRJEB20997	ERP023216	2006	Europe	Ireland	—	SAMEA6515144	ERS4279566	Typhimurium	65	225887	4995079
SAL_SA5118AA	DP_T57	SAL_SA5118AA	M. Achtman	DT193	2018-09-14	2018-10-09	Livestock	Swine	—	PRJEB20997	ERP023216	2006	Europe	Ireland	—	SAMEA6515058	ERS4279480	Typhimurium	74	225887	4995138
SAL_SA5119AA	DP_T60	SAL_SA5119AA	M. Achtman	DT193	2018-09-14	2018-10-09	Livestock	Swine	—	PRJEB20997	ERP023216	2006	Europe	Ireland	—	SAMEA6515128	ERS4279550	Typhimurium	70	225887	4996434
SAL_SA5130AA	DP_R3	SAL_SA5130AA	M. Achtman	DT193	2018-09-14	2018-10-09	Livestock	Swine	—	PRJEB20997	ERP023216	2007	Europe	Ireland	—	SAMEA6515135	ERS4279557	Typhimurium	62	324420	5044054
SAL_SA5131AA	DP_R6	SAL_SA5131AA	M. Achtman	DT193	2018-09-14	2018-10-09	Livestock	Swine	—	PRJEB20997	ERP023216	2007	Europe	Ireland	—	SAMEA6515146	ERS4279568	Typhimurium	62	271017	5045313
SAL_SA5132AA	DP_R10	SAL_SA5132AA	M. Achtman	DT193	2018-09-14	2018-10-09	Livestock	Swine	—	PRJEB20997	ERP023216	2007	Europe	Ireland	—	SAMEA6515072	ERS4279494	Typhimurium	71	324420	5042839
SAL_SA5134AA	DP_R21	SAL_SA5134AA	M. Achtman	DT193	2018-09-14	2018-10-09	Livestock	Swine	—	PRJEB20997	ERP023216	2007	Europe	Ireland	—	SAMEA6515110	ERS4279532	Typhimurium	68	301482	5000546
SAL_SA5135AA	DP_R22	SAL_SA5135AA	M. Achtman	DT193	2018-09-14	2018-10-09	Livestock	Swine	—	PRJEB20997	ERP023216	2007	Europe	Ireland	—	SAMEA6515127	ERS4279549	Typhimurium	68	301482	5000482
SAL_SA5199AA	JE_S09-001072	SAL_SA5199AA	M. Achtman	DT193	2018-09-14	2018-10-09	Livestock	Swine	—	PRJEB20997	ERP023216	2009	Europe	Ireland	—	SAMEA6515219	ERS4279641	Typhimurium	67	325731	5028336
SAL_SA5200AA	JE_S09-001073	SAL_SA5200AA	M. Achtman	DT193	2018-09-14	2018-10-09	Livestock	Swine	—	PRJEB20997	ERP023216	2009	Europe	Ireland	—	SAMEA6515243	ERS4279665	Typhimurium	73	324420	5022888
SAL_SA5231AA	JE_S09-001710	SAL_SA5231AA	M. Achtman	DT193	2018-09-14	2018-10-09	Livestock	Swine	—	PRJEB20997	ERP023216	2009	Europe	Ireland	—	SAMEA6515222	ERS4279644	Typhimurium	68	324188	5051784
SAL_SA5252AA	JE_S09-002426	SAL_SA5252AA	M. Achtman	DT193	2018-09-14	2018-10-09	Livestock	Swine	—	PRJEB20997	ERP023216	2009	Europe	Ireland	—	SAMEA6515208	ERS4279630	Typhimurium	74	301483	5010848
SAL_SA5253AA	JE_S09-002427	SAL_SA5253AA	M. Achtman	DT193	2018-09-14	2018-10-09	Food	Bovine	Beef	PRJEB20997	ERP023216	2009	Europe	Ireland	—	SAMEA6515172	ERS4279594	Typhimurium	74	301483	5015818
SAL_SA5257AA	JE_S09-002572	SAL_SA5257AA	M. Achtman	DT193	2018-09-14	2018-10-09	Livestock	Swine	—	PRJEB20997	ERP023216	2009	Europe	Ireland	—	SAMEA6515152	ERS4279574	Typhimurium	69	362474	4940347
SAL_SA5258AA	JE_S09-002573	SAL_SA5258AA	M. Achtman	DT193	2018-09-14	2018-10-09	Livestock	Swine	—	PRJEB20997	ERP023216	2009	Europe	Ireland	—	SAMEA6515207	ERS4279629	Typhimurium	77	362474	4941107
SAL_SA5507AA	MC_06-0035	SAL_SA5507AA	M. Achtman	DT193	2018-09-14	2018-10-09	Human	Human	—	PRJEB20997	ERP023216	2006	Europe	Ireland	—	SAMEA6514963	ERS4279385	Typhimurium	83	207702	4898602
SAL_SA5524AA	MC_06-0369	SAL_SA5524AA	M. Achtman	DT193	2018-09-14	2018-10-09	Human	Human	—	PRJEB20997	ERP023216	2006	Europe	Ireland	—	SAMEA6515050	ERS4279472	Typhimurium	78	324412	5083103
SAL_SA5525AA	MC_06-0379	SAL_SA5525AA	M. Achtman	DT193	2018-09-14	2018-10-09	Human	Human	—	PRJEB20997	ERP023216	2006	Europe	Ireland	—	SAMEA6514962	ERS4279384	Typhimurium	78	324412	4972903
SAL_SA5526AA	MC_06-0385	SAL_SA5526AA	M. Achtman	DT193	2018-09-14	2018-10-09	Human	Human	—	PRJEB20997	ERP023216	2006	Europe	Ireland	—	SAMEA6514971	ERS4279393	Typhimurium	87	301478	4976097
SAL_SA5527AA	MC_06-0391	SAL_SA5527AA	M. Achtman	DT193	2018-09-14	2018-10-09	Human	Human	—	PRJEB20997	ERP023216	2006	Europe	Ireland	—	SAMEA6515034	ERS4279456	Typhimurium	91	214162	4902514
SAL_SA5617AA	SE05/97	SAL_SA5617AA	M. Achtman	DT193	2018-09-14	2018-10-09	Livestock	Swine	Pork	PRJEB20997	ERP023216	2005	Europe	Northern Ireland	Northern Ireland	SAMEA6514951	ERS4279373	Typhimurium	56	362245	4995403
SAL_WA2635AA	NL_P18	SAL_WA2635AA	M. Achtman	DT193	2019-03-23	2019-03-23	Livestock	Swine	Pig	PRJEB20997	ERP023216	2006	Europe	Ireland	—	SAMEA5039388	ERS2851132	Typhimurium	66	222682	4994125
SAL_WA3045AA	NL_H8	SAL_WA3045AA	M. Achtman	DT193	2019-03-23	2019-03-23	Livestock	Swine	—	PRJEB20997	ERP023216	2006	Europe	Ireland	—	SAMEA5039443	ERS2851187	Typhimurium	62	281526	4994235
SAL_BB9501AA	R45	SAL_BB9501AA	M. Achtman	DT193	2020-01-31	2020-01-31	Livestock	Bovine	—	PRJEB20997	ERP023216	1996	Europe	Germany	—	SAMEA5423332	ERS3228622	Typhimurium	94	222818	5063148

## Sheet: ST19-DT99
Table_S3 STM Whole Genome from Public Database (ST19-DT99)
Uberstrain	Name	Barcode	Serovar	Lab Contact	Phage Type	Date Entered	Release Date	Source Niche	Source Type	Source Details	Collection Year	Continent	Country	Region	Bio Project ID	Project ID	Sample ID	Secondary Sample ID	Coverage	N50	Length
SAL_SA1291AA	BD-OM-2007-06-005890	SAL_SA1291AA	Typhimurium	M. Achtman	DT99	2018-08-15	2018-10-09	Wild Animal	Avian	—	2007	Europe	Northern Ireland	Northern Ireland	PRJEB20997	ERP023216	SAMEA6513963	ERS4278387	83	382359	4927021
SAL_SA1330AA	BD-PM-2008-09-008917	SAL_SA1330AA	Typhimurium	M. Achtman	DT99	2018-08-15	2018-10-09	Livestock	Swine	—	2008	Europe	Northern Ireland	Northern Ireland	PRJEB20997	ERP023216	SAMEA6514758	ERS4279181	81	382748	4923444
SAL_SA5497AA	MC_05-0861	SAL_SA5497AA	Typhimurium	M. Achtman	DT99	2018-09-14	2018-10-09	Human	Human	—	2005	Europe	Ireland	—	PRJEB20997	ERP023216	SAMEA6515052	ERS4279474	68	381648	4920041
SAL_WA2381AA	H103540741	SAL_WA2381AA	Typhimurium	M. Achtman	DT99	2019-03-23	2019-03-23	Environment	Water/River	—	2009	Europe	England	England	PRJEB20997	ERP023216	SAMEA5039320	ERS2851064	63	376640	4922643
SAL_BB9455AA	R33	SAL_BB9455AA	Typhimurium	M. Achtman	DT99	2020-01-31	2020-01-31	Wild Animal	Avian	Pigeon	1988	Europe	Germany	—	PRJEB20997	ERP023216	SAMEA5423390	ERS3228680	95	382377	4919336
SAL_BB9522AA	R34	SAL_BB9522AA	Typhimurium	M. Achtman	DT99	2020-01-31	2020-01-31	Wild Animal	Avian	Pigeon	1992	Europe	Germany	—	PRJEB20997	ERP023216	SAMEA5423370	ERS3228660	103	381836	4921126
SAL_BB9612AA	R39	SAL_BB9612AA	Typhimurium	M. Achtman	DT99	2020-01-31	2020-01-31	Wild Animal	Avian	Pigeon	2000	Europe	Germany	—	PRJEB20997	ERP023216	SAMEA5423443	ERS3228733	72	376641	4920485
SAL_BB9614AA	R38	SAL_BB9614AA	Typhimurium	M. Achtman	DT99	2020-01-31	2020-01-31	Wild Animal	Avian	Pigeon	2000	Europe	Germany	—	PRJEB20997	ERP023216	SAMEA5423290	ERS3228580	91	382031	4920887
SAL_BB9615AA	R35	SAL_BB9615AA	Typhimurium	M. Achtman	DT99	2020-01-31	2020-01-31	Wild Animal	Avian	Pigeon	1994	Europe	Germany	—	PRJEB20997	ERP023216	SAMEA5423457	ERS3228747	78	520795	4877760
SAL_BB9616AA	R36	SAL_BB9616AA	Typhimurium	M. Achtman	DT99	2020-01-31	2020-01-31	Wild Animal	Avian	Pigeon	1994	Europe	Germany	—	PRJEB20997	ERP023216	SAMEA5423378	ERS3228668	98	376598	4921566
SAL_BB9646AA	H07	SAL_BB9646AA	Typhimurium	M. Achtman	DT99	2020-01-31	2020-01-31	Wild Animal	Avian	Pigeon	2001	Europe	Germany	—	PRJEB20997	ERP023216	SAMEA5423397	ERS3228687	97	376633	4921199
SAL_BB9647AA	H05	SAL_BB9647AA	Typhimurium	M. Achtman	DT99	2020-01-31	2020-01-31	Wild Animal	Avian	Pigeon	2000	Europe	Germany	—	PRJEB20997	ERP023216	SAMEA5423300	ERS3228590	94	381842	4917316
SAL_BB9648AA	H06	SAL_BB9648AA	Typhimurium	M. Achtman	DT99	2020-01-31	2020-01-31	Wild Animal	Avian	Pigeon	2000	Europe	Germany	—	PRJEB20997	ERP023216	SAMEA5423421	ERS3228711	100	376606	4921451
SAL_IA8148AA	ADRDL-960	SAL_IA8148AA	Typhimurium (Predicted)	FDA Center for Food Safety and Applied Nutrition	—	2017-03-09	2017-03-09	Wild Animal	Poultry	veterinary clinical/research| other poultry; pigeon air sac swab columbidae	1992	North America	United States	Oklahoma	PRJNA280335	SRP059853	SAMN06333457	SRS2039305	48	198935	4920954
SAL_LA2688AA	IR_129/4	SAL_LA2688AA	Typhimurium	M. Achtman	195	2017-09-08	2018-10-09	Wild Animal	Avian	Pigeon	2003	Europe	Czech Republic	—	PRJEB20997	ERP023216	SAMEA4892728	ERS2711729	73	376641	4923985
SAL_NA2922AA	L-2929	SAL_NA2922AA	Typhimurium	National Institute of Infectious Diseases - Japan	—	2017-12-22	2017-12-21	Poultry	Poultry	Columba livia domestica	1998	Asia	Japan	—	PRJDB6430	DRP003944	SAMD00097447	DRS056482	143	230543	4827938
SAL_UA2099AA	L03574-15	SAL_UA2099AA	Typhimurium	Animal and Plant Health Agency (APHA)	—	2018-12-05	2018-12-02	Wild Animal	Avian	Columba palumbus	2015	Europe	United Kingdom	—	PRJEB18442	ERP020370	SAMEA104411002	ERS2028944	100	376640	4923890
SAL_BB0858AA	OLF-FSR1-STCopenhagen-SA20132913	SAL_BB0858AA	Copenhagen	Canadian Food Inspection Agency	—	2019-11-18	2019-03-16	Wild Animal	Avian	Pigeon	—	North America	Canada	Alberta	PRJNA434296	SRP133021	SAMN08470427	SRS2976668	39	267889	4920505
SAL_BB0862AA	OLF-FSR1-STCopenhagen-46	SAL_BB0862AA	Copenhagen	Canadian Food Inspection Agency	—	2019-11-18	2019-03-16	Wild Animal	Avian	pigeon	—	North America	Canada	Ontario	PRJNA434296	SRP133021	SAMN08469602	SRS2976664	43	279684	4913393
SAL_BB9657AA	GW_S04252-08	SAL_BB9657AA	Typhimurium	M. Achtman	—	2020-01-31	2020-01-31	Wild Animal	Avian	Pigeon	2008	Europe	England	England	PRJEB20997	ERP023216	SAMEA5423458	ERS3228748	77	522561	4882511
SAL_IB4568AA	19-SA00095-0	SAL_IB4568AA	Typhimurium	The German Federal Institute for Risk Assessment (BfR)	—	2021-07-01	2021-06-30	Wild Animal	Avian	common pigeon	2018	Europe	Germany	Baden-W锟絩ttemberg	PRJNA742494	SRP326203	SAMN19958330	SRS9340438	140	356936	4928982
SAL_KB7740AA	NJDA-21-43	SAL_KB7740AA	—	New Jersey Department of Agriculture	—	2022-01-06	2022-01-05	Wild Animal	Avian	Columba sp.; pigeon lung tissue	2021	North America	United States	New Jersey	PRJNA774258	SRP353638	SAMN24657381	SRS11510075	119	376641	4922280
SAL_MB2135AA	SAL-21-VL-OH-WA-0008	SAL_MB2135AA	—	Vet-LIRN Project: Ohio Department of Agriculture | Animal Disease Diagnostic Laboratory	—	2022-06-07	2022-04-28	Poultry	Poultry	lung (Columba livia domestica)	2021	—	United States	Ohio	PRJNA316452	SRP115297	SAMN27958292	SRS12786638	142	376606	4921472

## Sheet: ST19 (TGS)
Table_S3 STM Whole Genome from Public Database (ST19, TGS)
Genbank Accession Number	BioSample ID	Subspecies	Serovar	Collection Year	Continent	Country	Region	Source Niche	Source Type	Source Details
GCA_000006945.2	SAMN02604315	I	Typhimurium	1948	Missing	Missing	Missing	Laboratory	Laboratory	Missing
GCA_000188735.1	SAMN02602988	I	Typhimurium	1966	Europe	United Kingdom	Missing	Laboratory	Laboratory	Calf; Parent of SL1344
GCA_000213635.1	SAMN02602986	I	Typhimurium	1991	Missing	Missing	Missing	Livestock	Equine	Missing
GCA_000430145.3	SAMN01832087	I	Typhimurium	2011	North America	United States	New York	Poultry	Poultry	food
GCA_000636135.1	SAMN02692256	I	Typhimurium	2011	Asia	Israel	Missing	Human	stool	Homo sapiens; stool sample from patient with gastroenteritis
GCA_000941015.2	SAMN02712198	I	Typhimurium	2007	North America	United States	Missing	Environment	Animal-related	livestock-associated habitat
GCA_000973645.1	SAMN02712200	I	Typhimurium	2011	North America	United States	Missing	Human	Human	human-associated habitat
GCA_001558355.2	SAMN03996249	I	Typhimurium	1948	North America	United States	Missing	Missing	Missing	Missing
GCA_001576255.1	SAMN03795199	I	Typhimurium	2000	North America	Mexico	Yucatan	Human	stool	human feces
GCA_001617585.1	SAMN04038553	I	Typhimurium	2009	North America	United States	Colorado	Livestock	Bovine	Bos taurus; ground beef
GCA_001623645.2	SAMN02716879	I	Typhimurium	2006	North America	United States	Missing	Human	stool	human feces
GCA_001623685.1	SAMN02716880	I	Typhimurium	2011	North America	United States	Missing	Human	Human	Urine
GCA_001623705.1	SAMN02716867	I	Typhimurium	2003	North America	United States	Missing	Livestock	Bovine	Bos taurus; bovine pre-evisceration carcass
GCA_001623725.1	SAMN02716861	I	Typhimurium	2005	North America	United States	Missing	Livestock	Bovine	Bovine; bovine post-intervention carcass
GCA_001623745.2	SAMN02716863	I	Typhimurium	2005	North America	United States	Missing	Livestock	Bovine	Bos taurus; bovine pre-evisceration carcass
GCA_001623765.2	SAMN02716871	I	Typhimurium	2007	North America	United States	Missing	Livestock	Bovine	Bovine; ground beef
GCA_001623775.1	SAMN02716878	I	Typhimurium	2009	Missing	Missing	Missing	Human	stool	human feces
GCA_001623805.1	SAMN02716877	I	Typhimurium	2009	Missing	Missing	Missing	Human	Human	Missing
GCA_001623825.2	SAMN02716865	I	Typhimurium	1997	Missing	Missing	Missing	Human	Human	Missing
GCA_001623845.1	SAMN02716869	I	Typhimurium	2011	Missing	Missing	Missing	Livestock	Bovine	Bovine; bovine adipose trim
GCA_001729225.1	SAMN05356919	I	Typhimurium	2013	North America	United States	Colorado	Human	blood	Homo sapiens; blood
GCA_001756025.2	SAMN05717005	I	Typhimurium	2005	North America	United States	Maryland	Poultry	Poultry	veterinary clinical/research| poultry; post chill chicken carcass
GCA_001922185.1	SAMN04125698	I	Typhimurium	2010	North America	United States	California	Environment	Water/River	Creek water
GCA_002009155.1	SAMN04125827	I	Typhimurium	2009	North America	United States	California	Wild Animal	Avian	White-crowned sparrow
GCA_002201855.1	SAMN06622672	I	Typhimurium	2000	Asia	South Korea	Gangwon-do	Livestock	Swine	pig feces
GCA_002208965.2	SAMN06173325	I	Typhimurium	2011	North America	United States	Maryland	Poultry	Poultry	Environment; ground turkey
GCA_002209225.2	SAMN06173334	I	Typhimurium	2012	Missing	Missing	Missing	Human	stool	human feces
GCA_002761055.1	SAMN06050736	I	Typhimurium	1992	North America	United States	Missing	Human	Human	human
GCA_002983965.1	SAMN06173333	I	Typhimurium	2012	Missing	Missing	Missing	Human	stool	human feces
GCA_002984285.1	SAMN06173330	I	Typhimurium	2012	Missing	Missing	Missing	Human	stool	human feces
GCA_003347075.1	SAMN04849646	I	Typhimurium	1997	Europe	Spain	Asturias	Human	stool	human feces
GCA_003986655.1	SAMN08737533	I	Typhimurium	2010	North America	United States	Pennsylvania	Human	Human	Missing
GCA_003986675.1	SAMN08274661	I	Typhimurium	2010	North America	United States	Pennsylvania	Human	Human	Missing
GCA_004683945.1	SAMN11282551	I	Typhimurium	2014	Missing	Missing	Missing	Missing	Missing	Missing
GCA_004792435.1	SAMN11333145	I	Typhimurium	2009	North America	Canada	Nova Scotia	Human	Human	Missing
GCA_004919165.1	SAMN11333140	I	Typhimurium	2008	North America	Canada	Manitoba	Human	Human	Missing
GCA_004919185.1	SAMN11333143	I	Typhimurium	2008	North America	Canada	Manitoba	Human	Human	Missing
GCA_004919245.1	SAMN11333151	I	Typhimurium	2010	North America	Canada	British Columbia	Human	Human	Missing
GCA_004919265.1	SAMN11333155	I	Typhimurium	2010	North America	Canada	Ontario	Human	Human	Missing
GCA_004919285.1	SAMN11333144	I	Typhimurium	2008	North America	Canada	Quebec	Human	Human	Missing
GCA_004919325.1	SAMN11333152	I	Typhimurium	2010	North America	Canada	Quebec	Human	Human	Missing
GCA_004919345.1	SAMN11333154	I	Typhimurium	2010	North America	Canada	Ontario	Human	Human	Missing
GCA_004919365.1	SAMN11333158	I	Typhimurium	2011	North America	Canada	Ontario	Human	Human	Missing
GCA_004919405.1	SAMN11333162	I	Typhimurium	2012	North America	Canada	Newfoundland and Labrador	Human	Human	Missing
GCA_004919445.1	SAMN11333165	I	Typhimurium	2012	North America	Canada	Ontario	Human	Human	Missing
GCA_005144925.1	SAMN11333147	I	Typhimurium	2009	North America	Canada	Manitoba	Human	Human	Missing
GCA_005144945.1	SAMN11333150	I	Typhimurium	2010	North America	Canada	Manitoba	Human	Human	Missing
GCA_005144985.1	SAMN11333156	I	Typhimurium	2010	North America	Canada	Ontario	Human	Human	Missing
GCA_005537375.1	SAMN11333169	I	Typhimurium	2016	North America	Canada	British Columbia	Human	Human	Missing
GCA_005608035.2	SAMN06115793	I	Typhimurium	2016	North America	United States	Maryland	Environment	Water/River	water
GCA_005767415.2	SAMN10132765	I	Typhimurium	2017	North America	United States	Georgia	Livestock	Swine	Pork Chop
GCA_005890175.1	SAMN10833327	I	Typhimurium	2007	North America	Canada	Quebec	Livestock	Swine	porcine
GCA_005954705.1	SAMN10833328	I	Typhimurium	2008	North America	Canada	Quebec	Livestock	Swine	porcine
GCA_005996305.2	SAMN06115853	I	Typhimurium	2016	North America	United States	Maryland	Environment	Water/River	water
GCA_006019175.2	SAMN03464057	I	Typhimurium	2014	North America	United States	North Carolina	Environment	Water/River	water
GCA_006340505.2	SAMN11968060	I	Typhimurium	2018	North America	United States	South Carolina	Poultry	Poultry	ground turkey
GCA_006340535.2	SAMN11968052	I	Typhimurium	2018	North America	United States	Pennsylvania	Poultry	Poultry	Chicken Legs
GCA_006342205.2	SAMN11968039	I	Typhimurium	2018	North America	United States	North Carolina	Poultry	Poultry	Chicken Legs
GCA_006351805.1	SAMN09943633	I	Typhimurium	2018	North America	United States	Georgia	Missing	Missing	Missing
GCA_006384195.1	SAMN09302771	I	Typhimurium	2010	Oceania	Australia	Missing	Human	stool	human feces
GCA_006385115.1	SAMN10833329	I	Typhimurium	2013	North America	Canada	Alberta	Livestock	Bovine	bovine
GCA_007861645.2	SAMN12360091	I	Typhimurium	2018	North America	United States	Pennsylvania	Poultry	Poultry	Chicken Breasts
GCA_007861865.2	SAMN12360196	I	Typhimurium	2018	North America	United States	Tennessee	Poultry	Poultry	Chicken Wings
GCA_007864785.2	SAMN12360211	I	Typhimurium	2018	North America	United States	South Carolina	Poultry	Poultry	Chicken Mixed Parts
GCA_007923125.1	SAMN10352160	I	Typhimurium	2016	Asia	South Korea	Missing	Food	Poultry	Raw duck meat
GCA_008244785.1	SAMN12086474	I	Typhimurium	2019	Missing	Missing	Missing	Missing	Missing	Missing
GCA_008244805.1	SAMN12086475	I	Typhimurium	2019	Missing	Missing	Missing	Missing	Missing	Missing
GCA_008244825.1	SAMN12086476	I	Typhimurium	2019	Missing	Missing	Missing	Missing	Missing	Missing
GCA_008244845.1	SAMN12086477	I	Typhimurium	2019	Missing	Missing	Missing	Missing	Missing	Missing
GCA_008412045.2	SAMN04605174	I	Typhimurium	2016	North America	United States	West Virginia	Poultry	Poultry	animal-chicken-young chicken
GCA_008479505.2	SAMN05661217	I	Typhimurium	2016	North America	United States	Virginia	Poultry	Poultry	Animal-Turkey-Young Turkey
GCA_008918025.2	SAMN12930399	I	Typhimurium	2018	North America	United States	Iowa	Poultry	Poultry	ground turkey
GCA_008945185.2	SAMN05661209	I	Typhimurium	2016	North America	United States	Pennsylvania	Poultry	Poultry	animal-chicken-young chicken
GCA_009017295.1	SAMN11333153	I	Typhimurium	2010	North America	Canada	Saskatchewan	Human	Human	Missing
GCA_009017335.1	SAMN11333159	I	Typhimurium	2011	North America	Canada	Saskatchewan	Human	Human	Missing
GCA_009161025.2	SAMN06210544	I	Typhimurium	2016	North America	United States	California	Livestock	Bovine	animal-cattle-dairy cow
GCA_009342535.2	SAMN07340353	I	Typhimurium	2017	North America	United States	Tennessee	Livestock	Bovine	animal-cattle-beef cow
GCA_009529075.2	SAMN07605937	I	Typhimurium	2017	North America	United States	Minnesota	Livestock	Swine	animal-swine-market swine
GCA_009664595.1	SAMN13191647	I	Typhimurium	2015	Oceania	Australia	Missing	Human	Human	Missing
GCA_009756515.1	SAMN10953952	I	Typhimurium	2009	North America	Canada	Manitoba	Human	stool	Homo sapiens; Age: 0; stool
GCA_009756555.1	SAMN10953953	I	Typhimurium	2010	North America	Canada	Manitoba	Human	stool	Homo sapiens; Age: 1 Year; female; stool
GCA_009857075.1	SAMN08775946	I	Typhimurium	2009	North America	United States	Oregon	Human	stool	human feces
GCA_009884375.1	SAMN12340931	I	Typhimurium	2011	Asia	South Korea	Daejeon	Human	stool	human feces
GCA_010383125.2	SAMN08113968	I	Typhimurium	2016	North America	United States	New York	Poultry	Poultry	chicken breast
GCA_010505715.2	SAMN08114087	I	Typhimurium	2016	North America	United States	Colorado	Poultry	Poultry	Chicken legs
GCA_010612865.2	SAMN08113949	I	Typhimurium	2016	North America	United States	New Mexico	Poultry	Poultry	chicken breast
GCA_010659325.2	SAMN08114009	I	Typhimurium	2016	North America	United States	Maryland	Livestock	Swine	Pork Chop
GCA_010729545.2	SAMN13808816	I	Typhimurium	2018	North America	United States	Pennsylvania	Poultry	Poultry	Chicken Legs
GCA_010775215.2	SAMN08114062	I	Typhimurium	2016	North America	United States	Pennsylvania	Poultry	Poultry	chicken breast
GCA_011312595.2	SAMN12587135	I	Typhimurium	2018	North America	United States	Georgia	Poultry	Poultry	Chicken Breasts
GCA_011408855.2	SAMN08113900	I	Typhimurium	2016	North America	United States	Connecticut	Poultry	Poultry	chicken breast
GCA_011480755.2	SAMN12587126	I	Typhimurium	2018	North America	United States	Pennsylvania	Poultry	Poultry	Chicken Breasts
GCA_012049605.1	SAMN14450163	I	Typhimurium	2011	Asia	China	Shanghai	Human	Human	Homo sapiens; Diarrheal patient
GCA_012051625.1	SAMN14450165	I	Typhimurium	2012	Asia	China	Shanghai	Wild Animal	Avian	duck; feces
GCA_013206965.1	SAMN14987684	I	Typhimurium	2017	Missing	Belarus	Minsk	Missing	Missing	Missing
GCA_013207105.1	SAMN05949357	I	Typhimurium	1981	Missing	United States	Missing	Missing	Missing	Missing
GCA_013415925.1	SAMN15471789	I	Typhimurium	1999	Oceania	Australia	Victoria	Livestock	Equine	Horse
GCA_014334155.1	SAMN15862390	I	Typhimurium	2016	Missing	India	Mumbai	Missing	Missing	Starvation in Luria Bertani broth
GCA_014447835.2	SAMN02709173	I	Typhimurium	2012	North America	United States	Indiana	Environment	Soil/Dust	soil
GCA_015052745.1	SAMN15950489	I	Typhimurium	2020	Missing	United States	lowa	Missing	Missing	Missing
GCA_015052765.1	SAMN15950488	I	Typhimurium	2020	Missing	United States	lowa	Missing	Missing	Missing
GCA_015052785.1	SAMN15950487	I	Typhimurium	2020	Missing	United States	lowa	Missing	Missing	Missing
GCA_015052805.1	SAMN15950486	I	Typhimurium	2020	Missing	United States	lowa	Missing	Missing	Missing
GCA_015052825.1	SAMN15950485	I	Typhimurium	2020	Missing	United States	lowa	Missing	Missing	Missing
GCA_015074905.1	SAMN16450741	I	Typhimurium	2017	Asia	China	Missing	Human	stool	human feces
GCA_015246835.2	SAMN16678612	I	Typhimurium	2016	Missing	Trinidad and Tobago	Missing	Environment	ND/Others	environmental
GCA_015475615.1	SAMN14111682	I	Typhimurium	2018	Missing	Missing	Missing	Missing	Missing	Human gut
GCA_016452165.1	SAMN14504767	I	Typhimurium	2002	North America	United States	Missouri	Livestock	Swine	swine
GCA_016454365.1	SAMN14504713	I	Typhimurium	2002	North America	United States	Missouri	Livestock	Swine	swine
GCA_016454445.1	SAMN14504703	I	Typhimurium	2002	North America	United States	Missouri	Poultry	Poultry	turkey
GCA_016454605.1	SAMN14504562	I	Typhimurium	2002	North America	United States	North Carolina	Livestock	Bovine	bovine
GCA_016638525.1	SAMN17169750	I	Typhimurium	2018	Asia	China	Jiangsu	Poultry	Poultry	Avian
GCA_016952595.1	SAMN14504768	I	Typhimurium	2002	North America	United States	Missouri	Livestock	Swine	swine
GCA_018338895.1	SAMN03464575	I	Braenderup	2012	North America	United States	Georgia	Food	ND/Others	food (raw):foodon_03311126, hen egg (whole):foodon_03316061; avian, eggs; product egg raw whole
GCA_019915745.1	SAMN20351460	I	Typhimurium	2017	Missing	Missing	Missing	Missing	Veal	Ground Beef
GCA_019915765.1	SAMN20351459	I	Typhimurium	2017	Missing	United States	Georgia	Missing	turkey	ground turkey
GCA_019969235.1	SAMN19812511	I	Typhimurium	2018	Asia	China	Hebei	Poultry	Poultry	chicken
GCA_020715445.1	SAMN22446292	I	Typhimurium	2017	Missing	Missing	Taiwan	Missing	Human	Missing
GCA_020715485.1	SAMN22446291	I	Typhimurium	2017	Missing	Missing	Taiwan	Missing	Human	Missing
GCA_021399255.1	SAMN23296620	I	Typhimurium	2020	Missing	China	Missing	Human	blood	clinical isolation of a TTP patient with HIV infection
GCA_021513315.1	SAMN17319566	I	Typhimurium	2012	Missing	South Korea	Gwangju	Missing	Human	Missing
GCA_022869965.1	SAMN14078794	I	Typhimurium	2021	Asia	China	Missing	Human	stool	human feces
GCA_023702165.1	SAMN28614156	I	Typhimurium	2019	Missing	South Korea	Missing	livestock	Swine	faces
GCA_023746725.1	SAMN28818465	I	Typhimurium	2015	Missing	South Korea	Missing	livestock	Swine	faces
GCA_024266225.1	SAMN21365150	I	Typhimurium	2018	Asia	China	Missing	Human	stool	human feces
GCA_024266565.1	SAMN21365156	I	Typhimurium	2018	Asia	China	Missing	Human	stool	human feces
GCA_024266875.1	SAMN29247809	I	Typhimurium	2020	Missing	China	Hubei	Food	Poultry	chicken livers
GCA_024722435.1	SAMN30225128	I	Typhimurium	2022	Missing	Missing	Missing	Missing	Missing	Missing
GCA_903989485.1	SAMEA5976334	I	Typhimurium	2005	Missing	Missing	Missing	Livestock	Swine	Pig

## Sheet: ST128
Table_S3 STM Whole Genome from Public Database (ST128)
Uberstrain	Name	Barcode	Serovar	Lab Contact	Phage Type	Date Entered	Release Date	Source Niche	Source Type	Source Details	Collection Year	Continent	Country	Region	Bio Project ID	Project ID	Sample ID	Secondary Sample ID	Coverage	N50	Length
SAL_OB9822AA	202210527	SAL_OB9822AA	Typhimurium (predicted)	F.X.Weill, Institut Pasteur	—	2022-10-19	2023-10-26	Human	—	—	2022	Europe	France	—	—	—	—	—	146	74275	4846834
SAL_NB5319AA	202206083	SAL_NB5319AA	Typhimurium (predicted)	F.X.Weill, Institut Pasteur	—	2022-08-08	2023-08-15	Human	Human	—	2022	Europe	France	—	—	—	—	—	262	376655	4868944
SAL_MB7277AA	202203924	SAL_MB7277AA	Typhimurium (predicted)	F.X.Weill, Institut Pasteur	—	2022-06-17	2023-06-24	Human	Human	—	2022	Europe	France	—	—	—	—	—	109	68031	4854156
SAL_MB6575AA	202203795	SAL_MB6575AA	Typhimurium (predicted)	F.X.Weill, Institut Pasteur	—	2022-06-13	2023-06-20	Human	Human	—	2022	Europe	France	—	—	—	—	—	257	169488	4868360
SAL_MB6590AA	202203794	SAL_MB6590AA	Typhimurium (predicted)	F.X.Weill, Institut Pasteur	—	2022-06-13	2023-06-20	Human	Human	—	2022	Europe	France	—	—	—	—	—	282	176924	4867838
SAL_MB1023AA	202203478	SAL_MB1023AA	Typhimurium (predicted)	F.X.Weill, Institut Pasteur	—	2022-06-07	2023-06-14	Human	Human	—	2022	Europe	France	—	—	—	—	—	277	79341	4834362
SAL_SB1475AA	CFIAFB20000012	SAL_SB1475AA	—	Canadian Food Inspection Agency	—	2023-05-04	2023-05-03	Poultry	Poultry	Poultry	2000	North America	Canada	—	PRJNA417863	SRP171397	SAMN34570928	SRS17534171	112	376666	4868146
SAL_RB0014AA	NJDA-WGS-163	SAL_RB0014AA	—	New Jersey Department of Agriculture	—	2023-02-16	2023-02-15	Wild Animal	Avian	pigeon; right stifle swab	2023	North America	United States	New Jersey	PRJNA774258	SRP353638	SAMN33310635	SRS16773345	68	376668	4868804
SAL_KB8420AA	202111107	SAL_KB8420AA	Typhimurium (predicted)	F.X.Weill, Institut Pasteur	—	2022-01-14	2023-01-21	Human	Human	—	2021	Europe	France	—	—	—	—	—	252	81266	4828717
SAL_PB3449AA	Se_0790	SAL_PB3449AA	—	NATIONAL INSTITUTE OF HEALTH DR. RICARDO JORGE	—	2022-11-04	2022-11-03	—	—	—	—	—	—	—	PRJEB57179	ERP142145	SAMEA111530268	ERS13640248	187	376668	4871132
SAL_KB0652AA	202108598	SAL_KB0652AA	Typhimurium (predicted)	F.X.Weill, Institut Pasteur	—	2021-10-21	2022-10-28	Human	Human	—	2021	Europe	France	—	—	—	—	—	376	84174	4794406
SAL_JB9030AA	202107955	SAL_JB9030AA	Typhimurium (predicted)	F.X.Weill, Institut Pasteur	—	2021-10-11	2022-10-18	Human	Human	—	2021	Europe	France	—	—	—	—	—	304	109905	4862494
SAL_JB4953AA	202106312	SAL_JB4953AA	Typhimurium (predicted)	F.X.Weill, Institut Pasteur	—	2021-09-21	2022-09-28	Human	Human	—	2021	Europe	France	—	—	—	—	—	244	96206	4858197
SAL_JB4086AA	202106308	SAL_JB4086AA	Typhimurium (predicted)	F.X.Weill, Institut Pasteur	—	2021-09-14	2022-09-21	Human	Human	—	2021	Europe	France	—	—	—	—	—	437	67377	4815168
SAL_JB4132AA	202106295	SAL_JB4132AA	Typhimurium (predicted)	F.X.Weill, Institut Pasteur	—	2021-09-14	2022-09-21	Human	Human	—	2021	Europe	France	—	—	—	—	—	226	82676	4802947
SAL_IB6765AA	202103853	SAL_IB6765AA	Typhimurium (predicted)	F.X.Weill, Institut Pasteur	—	2021-07-12	2022-07-19	Human	Human	—	2021	Europe	France	—	—	—	—	—	185	376655	4865760
SAL_IB1770AA	202102809	SAL_IB1770AA	Typhimurium (predicted)	F.X.Weill, Institut Pasteur	—	2021-06-07	2022-06-14	Human	Human	—	2021	Europe	France	—	—	—	—	—	239	448079	4862534
SAL_IB1621AA	202102749	SAL_IB1621AA	Typhimurium (predicted)	F.X.Weill, Institut Pasteur	—	2021-06-04	2022-06-11	Human	Human	—	2021	Europe	France	—	—	—	—	—	243	136129	4866897
SAL_MB0553AA	SAL-21-VL-OH-IN-0008	SAL_MB0553AA	—	Vet-LIRN Project: Ohio Department of Agriculture | Animal Disease Diagnostic Laboratory	—	2022-06-03	2022-05-27	Companion Animal	Canine	Liver (Canis lupus familiaris)	2021	North America	United States	Ohio	PRJNA316452	SRP115297	SAMN28700543	SRS13200705	61	279548	4872020
SAL_MB0619AA	NJDA-WGS-065	SAL_MB0619AA	—	New Jersey Department of Agriculture	—	2022-06-03	2022-05-26	Wild Animal	Avian	Columbidae; feces	2020	North America	United States	New Jersey	PRJNA774258	SRP353638	SAMN28684478	SRS13191747	104	376664	4871536
SAL_HB8908AA	202102377	SAL_HB8908AA	Typhimurium (predicted)	F.X.Weill, Institut Pasteur	—	2021-05-17	2022-05-24	Human	Human	—	2021	Europe	France	—	—	—	—	—	117	382738	4866983
SAL_HB6837AA	202102057	SAL_HB6837AA	Typhimurium (predicted)	F.X.Weill, Institut Pasteur	—	2021-04-30	2022-05-07	Human	Human	—	2021	Europe	France	—	—	—	—	—	199	54526	4781896
SAL_LB8528AA	1619894	SAL_LB8528AA	Typhimurium	Public Health England	—	2022-05-09	2022-05-01	Human	Human	Homo sapiens; human	2022	Europe	United Kingdom	—	PRJNA248792	SRP042645	SAMN28014749	SRS12837017	64	431296	4846853
SAL_MB2718AA	PNUSAS266053	SAL_MB2718AA	—	PulseNet Next Generation Subtyping Methods Unit	—	2022-06-07	2022-04-13	—	—	—	2022	North America	United States	—	PRJNA230403	SRP040281	SAMN27567766	SRS12600414	164	376668	4869624
SAL_LB2200AA	NJDA-WGS-038	SAL_LB2200AA	—	New Jersey Department of Agriculture	—	2022-02-26	2022-02-25	Wild Animal	Avian	Columbidae; pigeon pooled small intestine, liver, crop mass	2017	North America	United States	New Jersey	PRJNA774258	SRP353638	SAMN26263630	SRS12109072	143	376297	4869317
SAL_KB7737AA	NJDA-21-440	SAL_KB7737AA	—	New Jersey Department of Agriculture	—	2022-01-06	2022-01-05	Livestock	Equine	Equus asinus; donkey pooled feces, small intestine, cecum	2021	North America	United States	New Jersey	PRJNA774258	SRP353638	SAMN24657384	SRS11510078	159	460910	4869401
SAL_KB7281AA	PNUSAS251895	SAL_KB7281AA	Typhimurium	PulseNet Next Generation Subtyping Methods Unit	—	2022-01-01	2021-12-27	—	—	—	2021	North America	United States	—	PRJNA230403	SRP040281	SAMN24433782	SRS11403885	203	171878	4862957
SAL_FB4457AA	201901594	SAL_FB4457AA	Typhimurium(predicted)	F.X.Weill, Institut Pasteur	—	2020-12-15	2021-12-22	Human	Human	—	2019	Europe	France	—	—	—	—	—	110	42151	4804626
SAL_FB4486AA	201904494-redeposit	SAL_FB4486AA	Typhimurium(predicted)	F.X.Weill, Institut Pasteur	—	2020-12-15	2021-12-22	Human	Human	—	2019	Europe	France	—	—	—	—	—	401	376668	4867879
SAL_FB4491AA	201905389	SAL_FB4491AA	Typhimurium(predicted)	F.X.Weill, Institut Pasteur	—	2020-12-15	2021-12-22	Human	Human	—	2019	Europe	France	—	—	—	—	—	102	51765	4742204
SAL_FB4533AA	201911251	SAL_FB4533AA	Typhimurium(predicted)	F.X.Weill, Institut Pasteur	—	2020-12-15	2021-12-22	Human	Human	—	2019	Europe	France	—	—	—	—	—	154	88554	4858897
SAL_FB4033AA	202007107	SAL_FB4033AA	Typhimurium	F.X.Weill, Institut Pasteur	—	2020-12-10	2021-12-17	Human	Human	—	2020	Europe	France	—	—	—	—	—	206	86337	4854166
SAL_KB2891AA	1522270	SAL_KB2891AA	Typhimurium	Public Health England	—	2021-11-08	2021-11-08	Human	Human	Homo sapiens; human	2021	Europe	United Kingdom	—	PRJNA248792	SRP042645	SAMN22963584	SRS10973586	141	205716	4951422
SAL_DB9196AA	202003902	SAL_DB9196AA	Typhimurium(predicted)	F.X.Weill, Institut Pasteur	—	2020-08-06	2021-08-13	Human	Human	—	2020	Europe	France	—	—	—	—	—	246	99998	4752280
SAL_DB9197AA	202003137	SAL_DB9197AA	Typhimurium(predicted)	F.X.Weill, Institut Pasteur	—	2020-08-06	2021-08-13	Human	Human	—	2020	Europe	France	—	—	—	—	—	263	109104	4864126
SAL_IB7332AA	SAL-20-VL-OH-WA-0012	SAL_IB7332AA	Typhimurium	Vet-LIRN Project: Ohio Department of Agriculture | Animal Disease Diagnostic Laboratory	—	2021-07-15	2021-07-15	Poultry	Poultry	Liver (Columba livia domestica)	2020	North America	United States	Washington	PRJNA316452	SRP115297	SAMN20219152	SRS9494183	128	376662	4870263
SAL_IB5392AA	1229748	SAL_IB5392AA	Typhimurium	Public Health England	—	2021-07-02	2021-07-01	Human	Human	Homo sapiens; human	2021	Europe	United Kingdom	—	PRJNA248792	SRP042645	SAMN19974777	SRS9350696	92	374721	4862111
SAL_IB4482AA	20-SA01186-0	SAL_IB4482AA	Typhimurium	The German Federal Institute for Risk Assessment (BfR)	—	2021-07-01	2021-06-30	Wild Animal	Avian	common pigeon	2020	Europe	Germany	Berlin	PRJNA742494	SRP326203	SAMN19958409	SRS9340524	91	324835	4870944
SAL_IB4486AA	20-SA01154-0	SAL_IB4486AA	Typhimurium	The German Federal Institute for Risk Assessment (BfR)	—	2021-07-01	2021-06-30	Wild Animal	Avian	common pigeon	2020	Europe	Germany	Baden-W锟絩ttemberg	PRJNA742494	SRP326203	SAMN19958405	SRS9340520	107	271629	4977493
SAL_IB4565AA	19-SA00856-0	SAL_IB4565AA	Typhimurium	The German Federal Institute for Risk Assessment (BfR)	—	2021-07-01	2021-06-30	Wild Animal	Avian	common pigeon	2019	Europe	Germany	Hesse	PRJNA742494	SRP326203	SAMN19958333	SRS9340441	170	376563	4871839
SAL_IB4597AA	17-SA00309-0	SAL_IB4597AA	Typhimurium	The German Federal Institute for Risk Assessment (BfR)	—	2021-07-01	2021-06-30	Wild Animal	Avian	common pigeon	2017	Europe	Germany	Baden-W锟絩ttemberg	PRJNA742494	SRP326203	SAMN19958306	SRS9340409	155	429354	4871339
SAL_IB4608AA	16-SA02427-0	SAL_IB4608AA	Typhimurium	The German Federal Institute for Risk Assessment (BfR)	—	2021-07-01	2021-06-30	Wild Animal	Avian	common pigeon	2016	Europe	Germany	Saxony-Anhalt	PRJNA742494	SRP326203	SAMN19958296	SRS9340398	194	376668	4871821
SAL_IB4623AA	14-SA00890-0	SAL_IB4623AA	Typhimurium	The German Federal Institute for Risk Assessment (BfR)	—	2021-07-01	2021-06-30	Wild Animal	Avian	common pigeon	2014	Europe	Germany	Baden-W锟絩ttemberg	PRJNA742494	SRP326203	SAMN19958282	SRS9340383	134	251694	4871730
SAL_IB4631AA	12-00474-0	SAL_IB4631AA	Typhimurium	The German Federal Institute for Risk Assessment (BfR)	—	2021-07-01	2021-06-30	Wild Animal	Avian	common pigeon	2012	Europe	Germany	Saxony-Anhalt	PRJNA742494	SRP326203	SAMN19958275	SRS9340375	156	376669	4872304
SAL_IB4643AA	10-03151-0	SAL_IB4643AA	Typhimurium	The German Federal Institute for Risk Assessment (BfR)	—	2021-07-01	2021-06-30	Wild Animal	Avian	common pigeon	2010	Europe	Germany	Thuringia	PRJNA742494	SRP326203	SAMN19958264	SRS9340363	173	376665	4872084
SAL_IB4626AA	07-04265-0	SAL_IB4626AA	Typhimurium	The German Federal Institute for Risk Assessment (BfR)	—	2021-07-01	2021-06-30	Wild Animal	Deer (Cervidae)	roe deer	2007	Europe	Germany	Thuringia	PRJNA742494	SRP326203	SAMN19958235	SRS9340380	132	341517	4870772
SAL_IB4661AA	20-SA02245-0	SAL_IB4661AA	Typhimurium	The German Federal Institute for Risk Assessment (BfR)	—	2021-07-01	2021-06-30	Wild Animal	ND/Others	wildlife	2020	Europe	Germany	—	PRJNA742494	SRP326203	SAMN19958454	SRS9340345	123	213889	4870751
SAL_IB4683AA	20-SA01784-0	SAL_IB4683AA	Typhimurium	The German Federal Institute for Risk Assessment (BfR)	—	2021-07-01	2021-06-30	Wild Animal	ND/Others	wildlife	2020	Europe	Germany	—	PRJNA742494	SRP326203	SAMN19958434	SRS9340323	148	376669	4872507
SAL_IB4692AA	20-SA01658-0	SAL_IB4692AA	Typhimurium	The German Federal Institute for Risk Assessment (BfR)	—	2021-07-01	2021-06-30	Wild Animal	ND/Others	wildlife	2020	Europe	Germany	—	PRJNA742494	SRP326203	SAMN19958427	SRS9340314	108	464334	4871210
SAL_IB4699AA	20-SA01424-0	SAL_IB4699AA	Typhimurium	The German Federal Institute for Risk Assessment (BfR)	—	2021-07-01	2021-06-30	Wild Animal	ND/Others	wildlife	2020	Europe	Germany	—	PRJNA742494	SRP326203	SAMN19958420	SRS9340307	117	222709	4870590
SAL_IB4702AA	20-SA01343-0	SAL_IB4702AA	Typhimurium	The German Federal Institute for Risk Assessment (BfR)	—	2021-07-01	2021-06-30	Wild Animal	ND/Others	wildlife	2020	Europe	Germany	—	PRJNA742494	SRP326203	SAMN19958418	SRS9340304	112	376653	4869469
SAL_IB2285AA	SAL-20-VL-OH-WA-0009	SAL_IB2285AA	Typhimurium	Vet-LIRN Project: Ohio Department of Agriculture | Animal Disease Diagnostic Laboratory	—	2021-06-11	2021-06-10	Poultry	Poultry	Fixed Tissues (Columba livia domestica)	2020	North America	United States	Washington	PRJNA316452	SRP115297	SAMN19656333	SRS9177582	139	279660	4872981
SAL_DB3064AA	202001226	SAL_DB3064AA	Typhimurium (predicted)	F.X.Weill, Institut Pasteur	—	2020-05-28	2021-06-04	Human	Human	—	2020	Europe	France	—	—	—	—	—	293	107527	4808508
SAL_DB3073AA	202001488	SAL_DB3073AA	Typhimurium (predicted)	F.X.Weill, Institut Pasteur	—	2020-05-28	2021-06-04	Human	Human	—	2020	Europe	France	—	—	—	—	—	192	75339	4828542
SAL_HB8514AA	1171841	SAL_HB8514AA	Typhimurium	Public Health England	—	2021-05-13	2021-05-13	Human	Human	Homo sapiens; human	2021	Europe	United Kingdom	—	PRJNA248792	SRP042645	SAMN19110401	SRS8957218	223	270732	4846042
SAL_GB9588AA	PNUSAS195652	SAL_GB9588AA	Typhimurium	PulseNet Next Generation Subtyping Methods Unit	—	2021-03-25	2021-03-23	—	—	—	2021	North America	United States	—	PRJNA230403	SRP040281	SAMN18440221	SRS8542047	169	464333	4872171
SAL_GB4980AA	SMG-21-467	SAL_GB4980AA	—	D. Brown (Scotland)	—	2021-03-01	2021-03-01	—	—	—	—	Europe	United Kingdom	Scotland	—	—	—	—	111	376668	4872266
SAL_GB1914AA	SAL-18-VL-SD-MN-0029	SAL_GB1914AA	Typhimurium	FDA-CVM	—	2021-02-09	2021-02-05	Poultry	Poultry	Liver (Columba livia domestica)	2018	North America	United States	Minnesota	PRJNA325243	SRP095363	SAMN17814020	SRS8206042	109	376666	4870706
SAL_DB6739AA	QLUF215	SAL_DB6739AA	Typhimurium	wencheng Zhang	—	2020-07-14	2020-07-14	Wild Animal	Poultry	Pigeon liver	2015	Asia	China	Shandong	—	—	—	—	307	376668	4871283
SAL_DB6740AA	QLUF216	SAL_DB6740AA	Typhimurium	wencheng Zhang	—	2020-07-14	2020-07-14	Wild Animal	Poultry	Pigeon liver	2015	Asia	China	Shandong	—	—	—	—	307	376668	4871391
SAL_DB2120AA	SMG-20-831	SAL_DB2120AA	—	D. Brown (Scotland)	—	2020-05-18	2020-05-18	—	—	—	2017	Europe	United Kingdom	Scotland	—	—	—	—	167	376668	4871487
SAL_DB0283AA	924872	SAL_DB0283AA	Typhimurium	Public Health England	—	2020-04-28	2020-04-18	Human	Human	Homo sapiens; human	2020	Europe	United Kingdom	—	PRJNA248792	SRP042645	SAMN14614510	SRS6496538	79	170147	4861143
SAL_CB8894AA	SAL-19-VL-WA-IL-0025	SAL_CB8894AA	Typhimurium	FDA Center for Food Safety and Applied Nutrition	—	2020-04-08	2020-04-06	Poultry	Poultry	Kidney (Columba livia domestica)	2019	North America	United States	Illinois	PRJNA481328	SRP224663	SAMN14544572	SRS6431512	140	341514	4872532
SAL_CB8885AA	SAL-19-VL-WA-IL-0027	SAL_CB8885AA	Typhimurium	FDA Center for Food Safety and Applied Nutrition	—	2020-04-08	2020-04-06	Poultry	Poultry	Joint (Gallus gallus domesticus)	2019	North America	United States	Illinois	PRJNA481328	SRP224663	SAMN14544594	SRS6432205	235	376668	4872097
SAL_CB5230AA	PNCS015439	SAL_CB5230AA	Typhimurium	Public Health Agency of Canada	—	2020-03-04	2020-03-03	—	—	—	—	North America	Canada	—	PRJNA543337	SRP199206	SAMN14246938	SRS6250902	66	223678	4862838
SAL_CB3446AA	SAL-19-VL-NY-NJ-0002	SAL_CB3446AA	—	FDA Center for Food Safety and Applied Nutrition	—	2020-02-23	2020-02-20	Wild Animal	Avian	veterinary clinical/research| other animal; feces avian	2019	North America	United States	New Jersey	PRJNA324570	SRP090352	SAMN14148534	SRS6179892	100	376599	4869908
SAL_BB9643AA	STM213/94	SAL_BB9643AA	Typhimurium	M. Achtman	—	2020-01-31	2020-01-31	Wild Animal	Avian	Pigeon	1994	Europe	Germany	—	PRJEB20997	ERP023216	SAMEA5423307	ERS3228597	97	376319	4862812
SAL_BB9645AA	H10	SAL_BB9645AA	Typhimurium	M. Achtman	DT2	2020-01-31	2020-01-31	Wild Animal	Avian	Pigeon	2001	Europe	Germany	—	PRJEB20997	ERP023216	SAMEA5423299	ERS3228589	99	376250	4870617
SAL_BB9726AA	GW_S04440-08	SAL_BB9726AA	Typhimurium	M. Achtman	—	2020-01-31	2020-01-31	Wild Animal	Avian	Pigeon	2008	Europe	England	England	PRJEB20997	ERP023216	SAMEA5423461	ERS3228751	75	376666	4868592
SAL_AB8632AA	SMG-19-1920	SAL_AB8632AA	—	D. Brown (Scotland)	—	2019-11-11	2019-11-11	—	—	—	—	Europe	United Kingdom	Scotland	—	—	—	—	168	400392	4873041
SAL_AB1203AA	SMG-19-1816	SAL_AB1203AA	—	D. Brown (Scotland)	—	2019-10-28	2019-10-28	—	—	—	—	Europe	United Kingdom	Scotland	—	—	—	—	52	97131	4870657
SAL_AB1207AA	SMG-19-1785	SAL_AB1207AA	—	D. Brown (Scotland)	—	2019-10-28	2019-10-28	—	—	—	—	Europe	United Kingdom	Scotland	—	—	—	—	177	348996	4871662
SAL_AB1215AA	SMG-19-1791	SAL_AB1215AA	—	D. Brown (Scotland)	—	2019-10-28	2019-10-28	—	—	—	—	Europe	United Kingdom	Scotland	—	—	—	—	430	376576	4869420
SAL_ZA8904AA	19-SA00476-0	SAL_ZA8904AA	Typhimurium	FEDERAL INSTITUTE FOR RISK ASSESSMENT (BFR)	—	2019-10-18	2019-10-09	Wild Animal	ND/Others	animal	2019	Europe	Germany	—	PRJEB31846	ERP114456	SAMEA6058294	ERS3859424	130	376649	4872233
SAL_ZA3991AA	SAL-19-VL-NY-UP-NBC-0004	SAL_ZA3991AA	—	FDA Center for Food Safety and Applied Nutrition	—	2019-09-24	2019-09-23	Poultry	Poultry	other poultry; Liver (Columba livia domestica)	2019	North America	United States	Pennsylvania	PRJNA324570	SRP090352	SAMN12822659	SRS5423502	318	150850	4862649
SAL_YA6179AA	PNUSAS085549	SAL_YA6179AA	—	PulseNet Next Generation Subtyping Methods Unit	—	2019-07-29	2019-07-29	—	—	—	—	North America	United States	—	PRJNA230403	SRP040281	SAMN12390060	SRS5172275	114	376668	4872071
SAL_XA8949AA	H09	SAL_XA8949AA	Typhimurium	M. Achtman	DT2	2019-07-11	2019-07-11	Wild Animal	Avian	Pigeon	2000	Europe	Germany	—	PRJEB20997	ERP023216	SAMEA5557067	ERS3359106	114	376668	4870792
SAL_XA9162AA	R19	SAL_XA9162AA	Typhimurium	M. Achtman	DT2	2019-07-11	2019-07-11	Wild Animal	Avian	Pigeon	2000	Europe	Germany	—	PRJEB20997	ERP023216	SAMEA5557075	ERS3359114	131	376667	4869964
SAL_UA5523AA	L03258-15	SAL_UA5523AA	—	APHA	—	2018-12-19	2019-06-23	ND	ND/Others	Game	—	Europe	United Kingdom	—	—	—	—	—	105	325142	4871167
SAL_UA4616AA	S02307-16	SAL_UA4616AA	—	APHA	—	2018-12-12	2019-06-16	ND	ND/Others	Game	—	Europe	United Kingdom	—	—	—	—	—	75	376668	4869342
SAL_UA4631AA	S01658-15	SAL_UA4631AA	—	APHA	—	2018-12-12	2019-06-16	ND	ND/Others	Game	—	Europe	United Kingdom	—	—	—	—	—	98	464295	4863387
SAL_XA3863AA	PNUSAS075067	SAL_XA3863AA	—	PulseNet Next Generation Subtyping Methods Unit	—	2019-06-12	2019-06-11	—	—	—	—	North America	United States	—	PRJNA230403	SRP040281	SAMN11972688	SRS4942142	126	271383	4866342
SAL_BB0859AA	OLF-FRS1-STCopenhagen-57	SAL_BB0859AA	Copenhagen	Canadian Food Inspection Agency	—	2019-11-18	2019-03-16	Wild Animal	Avian	Pigeon	—	North America	Canada	Ontario	PRJNA434296	SRP133021	SAMN08470426	SRS2976667	46	272428	4873042
SAL_BB0861AA	OLF-FSR1-STCopenhagen-47	SAL_BB0861AA	Copenhagen	Canadian Food Inspection Agency	—	2019-11-18	2019-03-16	Wild Animal	Avian	Pigeon	—	North America	Canada	British Columbia	PRJNA434296	SRP133021	SAMN08470238	SRS2976665	26	91187	4871016
SAL_BB0863AA	OLF-FSR1-STCopenhagen-48	SAL_BB0863AA	Copenhagen	Canadian Food Inspection Agency	—	2019-11-18	2019-03-16	Wild Animal	Avian	Pigeon	—	North America	Canada	British Columbia	PRJNA434296	SRP133021	SAMN08470274	SRS2976662	84	293093	4870866
SAL_BB0864AA	OLF-FSR1-ST-44	SAL_BB0864AA	Typhimurium	Canadian Food Inspection Agency	—	2019-11-18	2019-03-16	Wild Animal	Avian	pigeon	—	North America	Canada	British Columbia	PRJNA434296	SRP133021	SAMN08469601	SRS2976663	46	376393	4865545
SAL_BB0865AA	OLF-FSR1-STCopenhagen-49	SAL_BB0865AA	Copenhagen	Canadian Food Inspection Agency	—	2019-11-18	2019-03-16	Wild Animal	Avian	Pigeon	—	North America	Canada	British Columbia	PRJNA434296	SRP133021	SAMN08470275	SRS2976657	151	376393	4868276
SAL_BB0866AA	OLF-FSR1-STCopenhagen-53	SAL_BB0866AA	Copenhagen	Canadian Food Inspection Agency	—	2019-11-18	2019-03-16	Wild Animal	Avian	Pigeon	—	North America	Canada	Ontario	PRJNA434296	SRP133021	SAMN08470292	SRS2976661	133	376668	4873061
SAL_BB0867AA	OLF-FSR1-STCopenhagen-52	SAL_BB0867AA	Copenhagen	Canadian Food Inspection Agency	—	2019-11-18	2019-03-16	Wild Animal	Avian	Pigeon	—	North America	Canada	Ontario	PRJNA434296	SRP133021	SAMN08470290	SRS2976660	258	279484	4873557
SAL_BB0868AA	OLF-FSR1-STCopenhagen-51	SAL_BB0868AA	Copenhagen	Canadian Food Inspection Agency	—	2019-11-18	2019-03-16	Wild Animal	Avian	Pigeon	—	North America	Canada	Ontario	PRJNA434296	SRP133021	SAMN08470291	SRS2976659	70	341514	4872621
SAL_BB0869AA	OLF-FSR1-STCopenhagen-50	SAL_BB0869AA	Copenhagen	Canadian Food Inspection Agency	—	2019-11-18	2019-03-16	Wild Animal	Avian	Pigeon	—	North America	Canada	Ontario	PRJNA434296	SRP133021	SAMN08470288	SRS2976658	80	376668	4871991
SAL_BB0870AA	OLF-FSR1-STCopenhagen-55	SAL_BB0870AA	Copenhagen	Canadian Food Inspection Agency	—	2019-11-18	2019-03-16	Wild Animal	Avian	Pigeon	—	North America	Canada	British Columbia	PRJNA434296	SRP133021	SAMN08470424	SRS2976656	30	271891	4870588
SAL_VA7094AA	682241	SAL_VA7094AA	Typhimurium	Public Health England	—	2019-02-18	2019-02-17	Human	Human	Homo sapiens; human	2019	Europe	United Kingdom	—	PRJNA248792	SRP042645	SAMN10959464	SRS4374239	105	270733	4864107
SAL_VA2262AA	465587	SAL_VA2262AA	Typhimurium	Public Health England	—	2019-02-04	2019-02-02	Human	Human	Homo sapiens; human	2017	Europe	United Kingdom	—	PRJNA248792	SRP042645	SAMN10866998	SRS4322054	50	174415	4864811
SAL_VA1194AA	498889	SAL_VA1194AA	Typhimurium	Public Health England	—	2019-01-31	2019-01-31	Human	Human	Homo sapiens; human	2018	Europe	United Kingdom	—	PRJNA248792	SRP042645	SAMN10848241	SRS4309403	30	291109	4855601
SAL_BB0482AA	PNUSAS066348	SAL_BB0482AA	—	Centers for Disease Control and Prevention Enteric Diseases Laboratory Branch	—	2019-11-18	2019-01-22	—	—	—	2007	North America	United States	—	PRJNA230403	SRP040281	SAMN10787559	SRS4275804	77	206499	4870150
SAL_UA3984AA	1705S48320	SAL_UA3984AA	Typhimurium	STATENS SERUM INSTITUT	—	2018-12-11	2018-12-10	Human	Human	Homo sapiens; not provided	2017	Europe	Denmark	—	PRJEB16326	ERP018178	SAMEA4983942	ERS2802003	117	89703	4868440
SAL_UA2867AA	646012	SAL_UA2867AA	Typhimurium	Public Health England	—	2018-12-09	2018-12-08	Human	Human	Homo sapiens; human	2018	Europe	United Kingdom	—	PRJNA248792	SRP042645	SAMN10534794	SRS4116297	79	253241	4856574
SAL_UA2786AA	648632	SAL_UA2786AA	Typhimurium	Public Health England	—	2018-12-07	2018-12-07	Human	Human	Homo sapiens; human	2018	Europe	United Kingdom	—	PRJNA248792	SRP042645	SAMN10521804	SRS4115417	51	270725	4862565
SAL_UA1691AA	631605	SAL_UA1691AA	Typhimurium	Public Health England	—	2018-12-05	2018-12-04	Human	Human	Homo sapiens; human	2018	Europe	United Kingdom	—	PRJNA248792	SRP042645	SAMN10517830	SRS4101085	99	243667	4863905
SAL_UA2053AA	S03056-16	SAL_UA2053AA	Typhimurium	Animal and Plant Health Agency (APHA)	—	2018-12-05	2018-12-02	Wild Animal	Avian	Columba palumbus	2016	Europe	United Kingdom	—	PRJEB18442	ERP020370	SAMEA104411000	ERS2028942	32	130383	4865148
SAL_UA2075AA	S01658-15	SAL_UA2075AA	Typhimurium	Animal and Plant Health Agency (APHA)	—	2018-12-05	2018-12-02	Wild Animal	Avian	Columba palumbus	2015	Europe	United Kingdom	—	PRJEB18442	ERP020370	SAMEA104410999	ERS2028941	23	126407	4870605
SAL_UA2078AA	S01226-16	SAL_UA2078AA	Typhimurium	Animal and Plant Health Agency (APHA)	—	2018-12-05	2018-12-02	Wild Animal	Avian	Columba palumbus	2016	Europe	United Kingdom	—	PRJEB18442	ERP020370	SAMEA104411015	ERS2028957	46	290376	4869452
SAL_UA2128AA	L02155-15	SAL_UA2128AA	Typhimurium	Animal and Plant Health Agency (APHA)	—	2018-12-05	2018-12-02	Wild Animal	Avian	Columba palumbus	2015	Europe	United Kingdom	—	PRJEB18442	ERP020370	SAMEA104410998	ERS2028940	44	267486	4868235
SAL_UA2136AA	L01490-15	SAL_UA2136AA	Typhimurium	Animal and Plant Health Agency (APHA)	—	2018-12-05	2018-12-02	Wild Animal	Avian	Columba palumbus	2015	Europe	United Kingdom	—	PRJEB18442	ERP020370	SAMEA104410997	ERS2028939	52	307649	4873023
SAL_PA8835AA	20-26-18-8100406-S	SAL_PA8835AA	—	D. Brown (Scotland)	—	2018-05-28	2018-11-30	—	—	—	—	Europe	United Kingdom	Scotland	—	—	—	—	115	376667	4779462
SAL_TA6595AA	SAL-18-VL-NY-NJ-0001	SAL_TA6595AA	—	FDA Center for Food Safety and Applied Nutrition	—	2018-11-07	2018-11-02	Wild Animal	Avian	veterinary clinical/research| other animal; liver Kidney composite (Aves)	2018	North America	United States	New Jersey	PRJNA324570	SRP090352	SAMN10368186	SRS4006123	35	161128	4833046
SAL_KA4018AA	BD-OM-2007-03-009199	SAL_KA4018AA	Typhimurium	M. Achtman	DT2	2017-07-20	2018-10-09	Wild Animal	Reptile	Lizard	2007	Europe	Northern Ireland	Northern Ireland	PRJEB20997	ERP023216	SAMEA104280760	ERS1905738	258	376666	4872847
SAL_KA4105AA	MC_06-0309	SAL_KA4105AA	Typhimurium	M. Achtman	DT2	2017-07-20	2018-10-09	Human	Human	Blood	2006	Europe	Ireland	—	PRJEB20997	ERP023216	SAMEA104280500	ERS1905478	337	376666	4873845
SAL_LA2981AA	0807R9694	SAL_LA2981AA	Typhimurium	M. Achtman	2	2017-09-08	2018-10-09	Human	Human	—	2008	Europe	Denmark	—	PRJEB20997	ERP023216	SAMEA104138309	ERS1797327	59	376667	4870946
SAL_SA8619AA	376237	SAL_SA8619AA	Typhimurium	Public Health England	—	2018-09-24	2018-09-23	Human	Human	Homo sapiens; human	2017	Europe	United Kingdom	—	PRJNA248792	SRP042645	SAMN10104888	SRS3812286	80	222630	4951842
SAL_NA5004AA	01-24-17.8101373	SAL_NA5004AA	Typhimurium	D. Brown (Scotland)	—	2018-01-15	2018-07-20	—	—	—	—	Europe	United Kingdom	Scotland	—	—	—	—	94	279585	4873171
SAL_RA7330AA	247233	SAL_RA7330AA	Typhimurium	Public Health England	—	2018-07-16	2018-07-15	Human	Human	Homo sapiens; human	2016	Europe	United Kingdom	—	PRJNA248792	SRP042645	SAMN09658836	SRS3547544	57	205709	4865138
SAL_NA4407AA	35-14-8101347	SAL_NA4407AA	Typhimurium	D. Brown (Scotland)	—	2018-01-08	2018-07-13	Human	Human	—	2017	Europe	United Kingdom	Scotland	—	—	—	—	36	45690	4905076
SAL_RA0849AA	529852	SAL_RA0849AA	Typhimurium	Public Health England	—	2018-07-02	2018-07-01	Human	Human	Homo sapiens; human	2018	Europe	United Kingdom	—	PRJNA248792	SRP042645	SAMN09522116	SRS3490794	71	271186	4864408
SAL_QA7528AA	253338	SAL_QA7528AA	Typhimurium	Public Health England	—	2018-06-25	2018-06-25	Human	Human	Homo sapiens; human	2016	Europe	United Kingdom	—	PRJNA248792	SRP042645	SAMN09476501	SRS3451874	84	137724	4862885
SAL_QA5821AA	391120	SAL_QA5821AA	Typhimurium	Public Health England	—	2018-06-19	2018-06-19	Human	Human	Homo sapiens; human	2017	Europe	United Kingdom	—	PRJNA248792	SRP042645	SAMN09444694	SRS3430773	44	262296	4858074
SAL_PA7661AA	FSIS11809895	SAL_PA7661AA	Typhimurium	USDA FSIS	—	2018-05-19	2018-05-18	Poultry	Poultry	chicken carcass	2018	North America	United States	South Carolina	PRJNA242847	SRP040648	SAMN09225150	SRS3316051	77	71259	4852973
SAL_OA8277AA	PNUSAS034619	SAL_OA8277AA	—	Centers for Disease Control and Prevention Enteric Diseases Laboratory Branch	—	2018-03-31	2018-03-30	Human	Human	Age: 80-89; stool	2018	North America	United States	—	PRJNA230403	SRP040281	SAMN08823943	SRS3111128	124	223412	4873303
SAL_OA2422AA	MOD1-6782-Pigeon	SAL_OA2422AA	Typhimurium	CFSAN	—	2018-03-06	2018-03-05	Wild Animal	Avian	veterinary clinical/research| other poultry; Columba livia; pigeon necropsy	1997	North America	United States	New Jersey	PRJNA186035	SRP018785	SAMN04296388	SRS3021028	70	271377	4874250
SAL_OA0530AA	SAL-17-VL-NY-NJ-0002	SAL_OA0530AA	—	FDA Center for Food Safety and Applied Nutrition	—	2018-02-16	2018-02-16	Wild Animal	Avian	veterinary clinical/research| other poultry; columba livia crop	2017	North America	United States	New Jersey	PRJNA324570	SRP090352	SAMN08518911	SRS2973835	127	341518	4854264
SAL_KA3738AA	15-4-20170522	SAL_KA3738AA	Typhimurium	D. Brown (Scotland)	2	2017-07-17	2018-01-19	—	—	—	—	Europe	United Kingdom	Scotland	—	—	—	—	101	376667	4778921
SAL_JA7194AA	10-11-20170340	SAL_JA7194AA	Typhimurium	D. Brown (Scotland)	2	2017-05-30	2017-12-02	—	—	—	—	Europe	United Kingdom	Scotland	—	—	—	—	74	376668	4873585
SAL_LA0137AA	E2016008494	SAL_LA0137AA	Typhimurium	FDA Center for Food Safety and Applied Nutrition	—	2017-08-24	2017-08-24	Wild Animal	Avian	veterinary clinical/research| other animal; avian tissue composite	2016	North America	United States	Minnesota	PRJNA215333	SRP032981	SAMN06034066	SRS2461929	76	376668	4874379
SAL_VA5888AA	SA20035062	SAL_VA5888AA	—	Laboratory for Foodborne Zoonoses	—	2019-02-11	2017-08-01	—	—	—	—	—	—	—	PRJNA354244	SRP093625	SAMN06045054	SRS1819948	105	170748	4862808
SAL_JA8340AA	335497	SAL_JA8340AA	Typhimurium	Public Health England	—	2017-06-02	2017-06-01	Human	Human	Homo sapiens; human	2017	Europe	United Kingdom	—	PRJNA248792	SRP042645	SAMN07179983	SRS2241706	97	271206	4867151
SAL_EA4458AA	S04-8811	SAL_EA4458AA	Typhimurium	F.X.Weill, Institut Pasteur	DT2	2015-11-03	2016-05-03	Poultry	Avian	—	2004	Europe	France	—	—	—	—	—	0	376658	4874724
SAL_EA4397AA	STM 619-68	SAL_EA4397AA	Typhimurium	F.X.Weill, Institut Pasteur	DT1	2015-11-02	2016-05-02	Wild Animal	Avian	Pigeon	1968	South America	Brazil	—	—	—	—	—	0	375638	4875313
SAL_GA2320AA	BCW_5834	SAL_GA2320AA	Typhimurium (Predicted)	University of California Davis - 100K Genome Project	—	2016-06-30	2016-02-24	ND	ND/Others	culture	—	—	—	—	PRJNA203445	SRP022914	SAMN03359678	SRS855414	84	259033	4869225
SAL_FA0011AA	S01247_10-sc-2416957	SAL_FA0011AA	Typhimurium (Predicted)	The Wellcome Trust Sanger Institute	—	2016-02-10	2016-02-10	—	—	—	—	—	—	—	PRJEB10999	ERP012313	SAMEA3593791	ERS900940	115	376640	4878142
SAL_FA0043AA	8022_1993-sc-2416921	SAL_FA0043AA	Typhimurium (Predicted)	The Wellcome Trust Sanger Institute	—	2016-02-10	2016-02-10	—	—	—	—	—	—	—	PRJEB10999	ERP012313	SAMEA3593756	ERS900905	107	267556	4875103
SAL_FA0091AA	5502_1997-sc-2416839	SAL_FA0091AA	Typhimurium (Predicted)	The Wellcome Trust Sanger Institute	—	2016-02-10	2016-02-10	—	—	—	—	—	—	—	PRJEB10999	ERP012313	SAMEA3593675	ERS900824	122	376571	4873076
SAL_FA0222AA	L00541_08-sc-2416677	SAL_FA0222AA	Typhimurium (Predicted)	The Wellcome Trust Sanger Institute	—	2016-02-10	2016-02-10	—	—	—	—	—	—	—	PRJEB10999	ERP012313	SAMEA3593516	ERS900665	139	341488	4875588
SAL_FA0294AA	S01863_05-sc-2416564	SAL_FA0294AA	Typhimurium (Predicted)	The Wellcome Trust Sanger Institute	—	2016-02-10	2016-02-10	—	—	—	—	—	—	—	PRJEB10999	ERP012313	SAMEA3593403	ERS900552	170	376640	4876414
SAL_FA0299AA	S02891_13-sc-2416753	SAL_FA0299AA	Typhimurium (Predicted)	The Wellcome Trust Sanger Institute	—	2016-02-10	2016-02-10	—	—	—	—	—	—	—	PRJEB10999	ERP012313	SAMEA3593590	ERS900739	105	376640	4874272
SAL_FA0314AA	S05932_12-sc-2416738	SAL_FA0314AA	Typhimurium (Predicted)	The Wellcome Trust Sanger Institute	—	2016-02-10	2016-02-10	—	—	—	—	—	—	—	PRJEB10999	ERP012313	SAMEA3593575	ERS900724	109	376640	4874417
SAL_FA0340AA	S02336_11-sc-2416704	SAL_FA0340AA	Typhimurium (Predicted)	The Wellcome Trust Sanger Institute	—	2016-02-10	2016-02-10	—	—	—	—	—	—	—	PRJEB10999	ERP012313	SAMEA3593543	ERS900692	97	341490	4875972
SAL_CA8546AA	MDH-2014-00600	SAL_CA8546AA	Typhimurium	Food and Drug Administration - Center for Food Safety and Applied Nutrition (US)	—	2015-08-27	2015-01-27	Wild Animal	Avian	avian animal:foodon_00002616, liver:uberon_0002107; animal, meat; avian liver	2004	North America	United States	Minnesota	PRJNA215333	SRP032981	SAMN02699766	SRS827520	95	376597	4875224
SAL_DA1121AA	H122820819	SAL_DA1121AA	Typhimurium	Gastrointestinal Bacteria Reference Unit, Public Health England	—	2015-08-27	2014-11-16	Human	Human	Homo sapiens; human	2012	Europe	United Kingdom	England	PRJNA248792	SRP042645	SAMN03168755	SRS740046	60	223164	4866044
SAL_DA2941AA	MDH-2014-00517	SAL_DA2941AA	Typhimurium (Predicted)	FDA/CFSAN	—	2015-08-27	2014-09-18	Wild Animal	Avian	Avian Lung	2003	North America	United States	Minnesota	PRJNA215333	SRP032981	SAMN02699683	SRS703663	54	271383	4875654
SAL_DA3856AA	MDH-2014-00480	SAL_DA3856AA	Typhimurium	Food and Drug Administration - Center for Food Safety and Applied Nutrition (US)	—	2015-08-27	2014-09-02	Wild Animal	Avian	Avian Brain	2003	North America	United States	Minnesota	PRJNA215333	SRP032981	SAMN02699646	SRS693367	73	271383	4876981
SAL_DA3918AA	MDH-2014-00461	SAL_DA3918AA	Typhimurium	Food and Drug Administration - Center for Food Safety and Applied Nutrition (US)	—	2015-08-27	2014-08-29	Wild Animal	Avian	avian animal:foodon_00002616, liver:uberon_0002107; animal, meat; avian liver	2003	North America	United States	Minnesota	PRJNA215333	SRP032981	SAMN02699627	SRS692523	85	271383	4878224
SAL_DA4124AA	OSF023119	SAL_DA4124AA	Typhimurium (Predicted)	FDA/CFSAN	—	2015-08-27	2014-08-20	Wild Animal	Avian	avian (necropsy-liver-yolksac)	2007	North America	United States	Washington	PRJNA186035	SRP018785	SAMN02952705	SRS686949	108.91	376666	4875633
SAL_DA4135AA	OSF023114	SAL_DA4135AA	Typhimurium (Predicted)	FDA/CFSAN	—	2015-08-27	2014-08-20	Wild Animal	Avian	avian (foot swab)	2007	North America	United States	Washington	PRJNA186035	SRP018785	SAMN02952700	SRS686934	92	271382	4876554
SAL_DA5130AA	MDH-2014-00393	SAL_DA5130AA	Typhimurium	Food and Drug Administration - Center for Food Safety and Applied Nutrition (US)	—	2015-08-27	2014-08-08	Wild Animal	Avian	Avian Feces	2003	North America	United States	Minnesota	PRJNA215333	SRP032981	SAMN02699559	SRS677012	118	376666	4875764
SAL_DA5149AA	MDH-2014-00383	SAL_DA5149AA	Typhimurium	Food and Drug Administration - Center for Food Safety and Applied Nutrition (US)	—	2015-08-27	2014-08-08	Wild Animal	Avian	Avian Brain	2003	North America	United States	Minnesota	PRJNA215333	SRP032981	SAMN02699549	SRS676994	90	376666	4876336
SAL_DA5955AA	OSF018504	SAL_DA5955AA	Typhimurium	Food and Drug Administration - Center for Food Safety and Applied Nutrition (US)	—	2015-08-27	2014-06-30	Wild Animal	Avian	avian animal:foodon_00002616; animal; avian	2007	North America	United States	Washington	PRJNA186035	SRP018785	SAMN02849772	SRS650599	43	258167	4881468
SAL_DA6139AA	MDH-2014-00343	SAL_DA6139AA	Typhimurium	Food and Drug Administration - Center for Food Safety and Applied Nutrition (US)	—	2015-08-27	2014-06-25	Wild Animal	Avian	Avian Spleen	2002	North America	United States	Minnesota	PRJNA215333	SRP032981	SAMN02699509	SRS647328	106	271383	4875373
SAL_DA6196AA	MDH-2014-00328	SAL_DA6196AA	Typhimurium	Food and Drug Administration - Center for Food Safety and Applied Nutrition (US)	—	2015-08-27	2014-06-23	Wild Animal	Avian	Pigeon liver	2002	North America	United States	Minnesota	PRJNA215333	SRP032981	SAMN02699494	SRS645214	108	214237	4876889
SAL_DA6193AA	MDH-2014-00324	SAL_DA6193AA	Typhimurium	Food and Drug Administration - Center for Food Safety and Applied Nutrition (US)	—	2015-08-27	2014-06-23	Wild Animal	Avian	avian animal:foodon_00002616, liver:uberon_0002107; animal, meat; avian liver	2002	North America	United States	Minnesota	PRJNA215333	SRP032981	SAMN02699490	SRS645220	120	271383	4875706
SAL_DA6402AA	MDH-2014-00300	SAL_DA6402AA	Typhimurium	Food and Drug Administration - Center for Food Safety and Applied Nutrition (US)	—	2015-08-27	2014-06-12	Wild Animal	Avian	Avian Lung	2002	North America	United States	Minnesota	PRJNA215333	SRP032981	SAMN02699466	SRS635394	100	271383	4874181
SAL_DA6656AA	MDH-2014-00287	SAL_DA6656AA	Typhimurium	Food and Drug Administration - Center for Food Safety and Applied Nutrition (US)	—	2015-08-27	2014-06-06	Wild Animal	Avian	Avian Kidney	2002	North America	United States	Minnesota	PRJNA215333	SRP032981	SAMN02699453	SRS629019	124	376666	4876053
SAL_DA7592AA	NY-swgs1147	SAL_DA7592AA	Typhimurium	Food and Drug Administration - Center for Food Safety and Applied Nutrition (US)	—	2015-08-27	2014-04-30	Livestock	Swine	pig	2009	North America	United States	Minnesota	PRJNA183850	SRP028607	SAMN02595861	SRS599160	78	179051	4878423
SAL_DA9563AA	VA_WGS-00100	SAL_DA9563AA	Typhimurium (Predicted)	FDA/CFSAN	—	2015-08-27	2014-02-26	Wild Animal	Avian	Bird	2006	North America	United States	Virginia	PRJNA219491	SRP033708	SAMN02403321	SRS562100	82	271383	4877495
SAL_EA9767AA	DT2 94-213	SAL_EA9767AA	Typhimurium	EBI	DT2	2016-02-08	2013-10-01	Wild Animal	Avian	Columba livia	1994	Europe	Germany	Schleswig-Holstein	PRJEB4149	—	SAMEA2272227	ERS379674	1	4814801	4814801
SAL_BA7668AA	R15	SAL_BA7668AA	Typhimurium	The Wellcome Trust Sanger Institute	—	2015-08-27	2011-11-03	—	—	—	—	—	—	—	PRJEB2059	ERP000113	SAMEA1009630	ERS035852	143	267882	4865764
SAL_DA7461AA	02_5729-sc-2011-03-07-10465	SAL_DA7461AA	Typhimurium (Predicted)	The Wellcome Trust Sanger Institute	—	2015-08-27	2011-06-28	—	—	—	—	—	—	—	PRJEB14975	ERP016658	SAMEA698589	ERS024562	42.73	54974	4851516
SAL_DA7462AA	03_2614-sc-2011-03-07-10466	SAL_DA7462AA	Typhimurium (Predicted)	The Wellcome Trust Sanger Institute	—	2015-08-27	2011-06-28	—	—	—	—	—	—	—	PRJEB14975	ERP016658	SAMEA698633	ERS024563	49	66589	4854280
SAL_DA7463AA	97_10215-sc-2011-03-07-10456	SAL_DA7463AA	Typhimurium (Predicted)	The Wellcome Trust Sanger Institute	—	2015-08-27	2011-06-28	—	—	—	—	—	—	—	PRJEB14975	ERP016658	SAMEA698706	ERS024553	78	77800	5095206
SAL_DA7470AA	00_5779-sc-2011-03-07-10463	SAL_DA7470AA	Typhimurium (Predicted)	The Wellcome Trust Sanger Institute	—	2015-08-27	2011-06-28	—	—	—	—	—	—	—	PRJEB14975	ERP016658	SAMEA698587	ERS024560	70	76793	4860268
SAL_DA4920AA	LT6	SAL_DA4920AA	Typhimurium	The Wellcome Trust Sanger Institute	—	2015-08-27	2011-03-18	Wild Animal	Avian	pigeon	1946	Europe	Sweden	—	PRJEB2059	ERP000113	SAMEA788605	ERS007492	66	172874	4872510
SAL_CA0559AA	00_15-sc-2010-07-20-9179	SAL_CA0559AA	Typhimurium (Predicted)	The Wellcome Trust Sanger Institute	—	2015-08-27	2011-03-18	—	—	—	—	—	—	—	PRJEB2059	ERP000113	SAMEA1009907	ERS013227	24	103335	4838813
SAL_CA0561AA	01_2888-sc-2010-07-20-9180	SAL_CA0561AA	Typhimurium (Predicted)	The Wellcome Trust Sanger Institute	—	2015-08-27	2011-03-18	—	—	—	—	—	—	—	PRJEB2059	ERP000113	SAMEA1009899	ERS013228	0	75977	4847643
SAL_CA0565AA	99_9034-sc-2010-07-20-9182	SAL_CA0565AA	Typhimurium (Predicted)	The Wellcome Trust Sanger Institute	—	2015-08-27	2011-03-18	—	—	—	—	—	—	—	PRJEB2059	ERP000113	SAMEA1009798	ERS013230	27.2	48758	4897962
SAL_DA4849AA	97-10215	SAL_DA4849AA	Typhimurium (Predicted)	SC	—	2015-08-27	2011-03-18	—	—	—	—	—	—	—	PRJEB2059	ERP000113	SAMEA788753	ERS007533	20	89986	5083337
SAL_DA4851AA	01-523	SAL_DA4851AA	Typhimurium (Predicted)	SC	—	2015-08-27	2011-03-18	—	—	—	—	—	—	—	PRJEB2059	ERP000113	SAMEA788882	ERS007522	34	131615	4848160
SAL_DA4856AA	02-4788	SAL_DA4856AA	Typhimurium (Predicted)	SC	—	2015-08-27	2011-03-18	—	—	—	—	—	—	—	PRJEB2059	ERP000113	SAMEA788823	ERS007524	105	219363	4862344
SAL_DA4857AA	03-1253	SAL_DA4857AA	Typhimurium (Predicted)	SC	—	2015-08-27	2011-03-18	—	—	—	—	—	—	—	PRJEB2059	ERP000113	SAMEA788879	ERS007525	112	223011	4862927
SAL_DA4883AA	99-397	SAL_DA4883AA	Typhimurium (Predicted)	The Wellcome Trust Sanger Institute	—	2015-08-27	2011-03-18	—	—	—	—	—	—	—	PRJEB2059	ERP000113	SAMEA788778	ERS007516	98	123572	4862127
SAL_DA4884AA	00-2141	SAL_DA4884AA	Typhimurium (Predicted)	The Wellcome Trust Sanger Institute	—	2015-08-27	2011-03-18	—	—	—	—	—	—	—	PRJEB2059	ERP000113	SAMEA788774	ERS007518	75	133245	4920646
SAL_DA4893AA	99-1870	SAL_DA4893AA	Typhimurium (Predicted)	The Wellcome Trust Sanger Institute	—	2015-08-27	2011-03-18	—	—	—	—	—	—	—	PRJEB2059	ERP000113	SAMEA788784	ERS007515	80	107445	4916231
SAL_DA8276AA	4752-sc-2010-08-27-270641	SAL_DA8276AA	Typhimurium (Predicted)	SC	—	2015-08-27	2011-03-18	—	—	—	—	—	—	—	PRJEB2059	ERP000113	SAMEA788877	ERS014074	126	219365	4865250
SAL_DA8279AA	971797-sc-2010-08-27-270644	SAL_DA8279AA	Typhimurium (Predicted)	SC	—	2015-08-27	2011-03-18	—	—	—	—	—	—	—	PRJEB2059	ERP000113	SAMEA788840	ERS014077	98.45	217235	4864546
SAL_CA0669AA	DT2	SAL_CA0669AA	Typhimurium (Predicted)	The Wellcome Trust Sanger Institute	—	2015-08-27	2010-11-08	—	—	—	—	—	—	—	PRJEB2268	ERP000323	SAMEA868138	ERS009155	81	152908	4878383
